# Supplementary material for: Different genetic architectures underlie crop responses to the same pathogen: the {Helianthus annuus * Phoma macdonaldii} interaction case for black stem disease and premature ripening
Source: BMC Plant Biol. 2017 Oct 19;17:167. doi: 10.1186/s12870-017-1116-1 (PMC5649070; doi:10.1186/s12870-017-1116-1)
Supplement: Supplementary file 1 — Analyses of variance of the Phoma macdonaldii black stem disease and premature ripening scores and AUDPC in the two sunflower RIL populations XRQxPSC8 and FUxPAZ2. (XLSX 17 kb) [file 12870_2017_1116_MOESM1_ESM.xlsx]

## Sheet: Additional file 1
Analyses of variance of the Phoma macdonaldii black stem disease and premature ripening scores in the two sunflower RILs populations XRQxPSC8 and FUxPAZ2.
	XRQxPSC8					FUxPAZ2
Black stem disease
Pm_BS_dpi14	Effect	Df	Mean square	F value		Effect	Df	Mean square	F value
	Genotype	116	0.0835	1.412*		Genotype	112	0.1325	1.635**
	Block	1	0.5878	9.945**		Block	1	1.4004	17.277***
	Residuals	101	0.0591			Residuals	112	0.0811
Pm_BS_dpi21	Effect	Df	Mean square	F value		Effect	Df	Mean square	F value
	Genotype	116	0.1397	2.346***		Genotype	112	0.00739	1.045 ns
	Rep	1	0.9773	16.412***		Rep	1	0.0367	5.191*
	Residuals	101	0.0596			Residuals	112	0.00707
Pm_BS_dpi28	Effect	Df	Mean square	F value		Effect	Df	Mean square	F value
	Genotype	116	0.1754	2.847***		Genotype	111	0.0324	1.463*
	Block	1	0.8776	14.25***		Block	1	0.01927	0.87 ns
	Residuals	101	0.0616			Residuals	107	0.02214
Pm_BS_dpi35	Effect	Df	Mean square	F value		Effect	Df	Mean square	F value
	Genotype	116	0.1793	2.884***		Genotype	106	0.16015	4.071***
	Block	1	0.9457	15.214***		Block	1	0.30296	7.701**
	Residuals	101	0.0622			Residuals	102	0.03934
Pm_BS_dpi42	Effect	Df	Mean square	F value		Effect	Df	Mean square	F value
	Genotype	116	0.2007	2.757***		Genotype	105	0.2233	6.468***
	Block	1	2.392	32.855***		Block	1	0.16474	4.772*
	Residuals	101	0.0728			Residuals	99	0.03452
Pm_BS_dpi49	Effect	Df	Mean square	F value		Effect	Df	Mean square	F value
	Genotype	116	0.247	2.775***		Genotype	105	0.1048	8.526***
	Block	1	3.414	38.311***		Block	1	0.0882	7.172**
	Residuals	101	0.089			Residuals	99	0.0123
Pm_BS_dpi56	Effect	Df	Mean square	F value		Effect	Df	Mean square	F value
	Genotype	116	0.199	2.326***		Genotype	105	0.04715	3.958***
	Block	1	3.523	41.219***		Block	1	0.07334	6.156*
	Residuals	101	0.085			Residuals	99	0.01191
Pm_BS_dpi63	Effect	Df	Mean square	F value
	Genotype	116	0.1809	1.978***
	Block	1	2.4224	26.481***
	Residuals	101	0.0915
AUDPC_BS	Effect	Df	Mean square	F value		Effect	Df	Mean square	F value
	Genotype	116	341.86	3.31***		Genotype	103	94.5299	8.01***
	Block	1	4606.5	44.63***		Block	1	175.463	14.86***
	Residuals	101	103.215			Residuals	97	11.8045
Premature ripening
Pm_PR_dpi14	Effect	Df	Mean square	F value		Effect	Df	Mean square	F value
	Genotype	116	0.0941	1.776**	Pm_PR_dpi14	Genotype	112	0.19551	3.754***
	Block	1	0.604	11.397**		Block	1	0.15298	2.937 ns
	Residuals	101	0.053			Residuals	112	0.05208
Pm_PR_dpi21	Effect	Df	Mean square	F value		Effect	Df	Mean square	F value
	Genotype	116	0.04829	1.585**		Genotype	112	0.1671	4.22***
	Rep	1	0.16891	5.543*		Rep	1	0.574	14.50***
	Residuals	101	0.03047			Residuals	112	0.0396
Pm_PR_dpi28	Effect	Df	Mean square	F value		Effect	Df	Mean square	F value
	Genotype	116	0.0278	1.562*		Genotype	111	0.1236	5.149***
	Block	1	0.1097	6.162*		Block	1	0.0216	0.9 ns
	Residuals	101	0.0178			Residuals	107	0.024
Pm_PR_dpi35	Effect	Df	Mean square	F value		Effect	Df	Mean square	F value
	Genotype	116	0.04705	2.399***		Genotype	106	0.11133	3.892***
	Block	1	0.10645	5.428*		Block	1	0.00457	0.16 ns
	Residuals	101	0.01961			Residuals	102	0.02861
Pm_PR_dpi42	Effect	Df	Mean square	F value		Effect	Df	Mean square	F value
	Genotype	116	0.2843	4.248***		Genotype	105	0.4975	5.608***
	Block	1	0.6359	9.503**		Block	1	0.1162	1.309 ns
	Residuals	101	0.0669			Residuals	99	0.0887
Pm_PR_dpi49	Effect	Df	Mean square	F value		Effect	Df	Mean square	F value
	Genotype	116	0.6542	3.787***		Genotype	105	0.8139	6.363***
	Block	1	1.2865	7.448**		Block	1	0.0696	0.544 ns
	Residuals	101	0.1727			Residuals	99	0.1279
Pm_PR_dpi56	Effect	Df	Mean square	F value		Effect	Df	Mean square	F value
	Genotype	116	0.677	2.841***		Genotype	105	0.5698	7.265***
	Block	1	7.726	32.431***		Block	1	0.11	1.402 ns
	Residuals	101	0.238			Residuals	99	0.0784
Pm_PR_dpi63	Effect	Df	Mean square	F value
	Genotype	116	0.484	2.488***
	Block	1	4.662	23.987***
	Residuals	101	0.194
AUDPC_PR	Effect	Df	Mean square	F value		Effect	Df	Mean square	F value
	Genotype	116	54.6482	4.74***		Genotype	103	33.3097	6.24***
	Block	1	355.548	30.82***		Block	1	0.5463	0.1 ns
	Residuals	101	11.5374			Residuals	97	5.3404
Df = degrees of freedom
ns = not significant ; * significant at P=0.05 ; ** significant at P=0.01 ; *** significant at P=0.001.
