# Supplementary material for: Different genetic architectures underlie crop responses to the same pathogen: the {Helianthus annuus * Phoma macdonaldii} interaction case for black stem disease and premature ripening
Source: BMC Plant Biol. 2017 Oct 19;17:167. doi: 10.1186/s12870-017-1116-1 (PMC5649070; doi:10.1186/s12870-017-1116-1)
Supplement: Supplementary file 2 — Context sequences for AXIOM markers. (XLSX 63 kb) [file 12870_2017_1116_MOESM2_ESM.xlsx]

## Sheet: context_sequences
AXIOM Marker mapped in "consensus map"	Context sequence	AXIOM Marker mapped in "FUxPAZ2 map"	AXIOM Marker mapped in "INEDI map"
AX_84213640	GTGAGGATCCGAGGGTTTAAAATAATCAAGACTGA[A/T]CAGGTACAACAATTTTATGATGAACCTGGGAAATT	AX_84213640	AX_84213640
AX_84213828	ACCTTGACGAATGAAGCATCCATGTTTGTGCCTTA[A/C]GGATAACGGTCCTTTATGGTAGCAGCTGAGGTACA	AX_84213828	AX_84213828
AX_84214010	GATCCTACATGAACATTTCCACCCACAAATGACCC[A/T]GAATGGACTACTGCACCGAAATCTATTGATGCAGT	AX_84214010	AX_84214010
AX_84214081	AAGAGAGGGAATTACATGCTGGATGTTGAGTGTGA[T/C]GGGAAGCCTATTATGGGAAGCCCGTTTCCAGTTTT	AX_84214081	AX_84214081
AX_84214241	GCATGTTTGCATCTCCCCGTAAAGTGACTAGACTC[G/A]TGAGGTTTGCAAAATGACCTTCAGTCACAACGCCT	AX_84214241	AX_84214241
AX_84214372	TTTGTGTTAGAAATTAGGGTTTGAACAAAACTTAA[C/A]CTAGCATAATAGTTGCCTATGATTTTGTTAAATTC	AX_84214372	AX_84214372
AX_84214400	GAGACGAAGAGCAAAGTGTTGATCATCGGTGGAAC[C/T]GGACACTTGGGGAAGAGGCTCGTGAAAGCCAGTTT	#N/A	AX_84214400
AX_84214598	AGTCTAATCTTCACAAATGGTCCATCAACTTCAGC[C/T]AACTCTGCAACTCCTGTCATCCCTACTGATGTATC	AX_84214598	AX_84214598
AX_84214604	ATTGTTGGCATATCATTAGTCCAACAGAGATCTAA[C/A]ACATAAACATAAACAGGTTCTAAAACAATAATTGT	AX_84214604	AX_84214604
AX_84214605	AAATAGGCAGCTTCAGTCAATATCAAACGGTTTGG[C/T]TCAGCCTCGGGTGAACGATATTCCGCACCATTTTG	AX_84214605	AX_84214605
AX_84214785	GTTGGCCGGCGTCTCTCCGCCGTCGCACAGTCGGC[G/A]TCTGACCGTGCTAGAGAGCTTGACCGTGATTATTT	AX_84214785	AX_84214785
AX_84214841	TCTTCCAACAAACTCTCCTTAACCGCCGTTATCTC[G/T]CCGTCATCTTCTCCGTCATCTTTCACAGTGAAGAA	AX_84214841	AX_84214841
AX_84215527	ACACCTTGCGATTGTTCACAATAAAACAACCCGAA[G/T]ATTTGAGCTTCCAAAAAAACCTCCTGCTTTAGACA	AX_84215527	AX_84215527
AX_84215603	GGGTATGTATCAAATGGTTCACACCTGGAAAAGAA[T/A]GATTCAATAGTTTAATTCAGCTTAAGACGGGAGCG	AX_84215603	AX_84215603
AX_84215855	TCTTTTATTATGTTGAAACATGCATAGATTAGTGC[T/G]AGTATTGTTAACTAATATAAAGTTGGGGTTTATAC	AX_84215855	AX_84215855
AX_84215950	GTAGGTCGGTTCTGCAACCACCTGGAATCCAGCTC[T/C]GCCGCTCTTCTTCAATCCGTCAACCGCCGTGCGAT	AX_84215950	AX_84215950
AX_84215952	GGATGGAGAGCAAACTAATAAATTACTAGTGAACC[C/G]AAAGGGCAACTCTACTATTGCCTTCGGTAGCATTC	AX_84215952	AX_84215952
AX_84216091	CCTCACAACGGTTGCGTAAAATCGAAACCCATGAC[C/T]TCCATTATCAACAACTTCAAGTCGCTCAATTTCAG	AX_84216091	AX_84216091
AX_84216121	GTGTTTATCCAGCAGATCAGCGAATCTTAATAGTA[T/C]ACGCGATCTCTCCTGCGACAGTTGGAAAAGAATGT	AX_84216121	AX_84216121
AX_84216128	ACAAAGGGCAGGTTCAGGCTTCACTCCATCAGGGA[T/C]GAGGAATCAAAGTTCAAGTTGTGCAAAGTTAGGTC	AX_84216128	AX_84216128
AX_84216218	CCAGATTAGCAATGTTTTCGGGGAGAGTGTGTGTG[G/C]ATGTAAGTCTTGCAATGGATCCATGTCTAGTACAC	AX_84216218	AX_84216218
AX_84216270	CCCCCTCGTGTCATCTCTTTCGAGCAGCAATACGA[C/T]CGCTTTATGGAATCATATCATTCATTGGAACATAA	AX_84216270	AX_84216270
AX_84216357	AGGCGTTTGTTAAAGGGTTAGCGGAGAGTAAAAGG[T/G]AACGGCAGTGAATACATACTCTGTAAGAATAATGG	AX_84216357	AX_84216357
AX_84216681	TCGTGTTTGTTTGTTTGTTTGTGCTGAACGTAGGT[C/T]TTGTCGTTCAAAAATTGTTTATTATAAGGTTAAAA	#N/A	AX_84216681
AX_84216739	TGCACTGCCATTCGCCATGCCAAATACGTTTGCAT[T/C]GTCTACTGAATTCCCTGTTGCAGTGCTTGAAGTGT	AX_84216739	AX_84216739
AX_84216779	AGAGTATCATAGCCGTAGAATAAATCACGTTGAAT[C/A]GTCACAGTAGAAAATTCGGGCTTTTCAAAGTCATC	AX_84216779	AX_84216779
AX_84216793	TCATCACTTGAGTTATGCCCTTTTGGCCTCTCTAA[T/C]GGTGGTTCCAATGGTATTTGTCCTTTAAGCTTAGG	AX_84216793	AX_84216793
AX_84217108	TCTGACGTGGCGGCCGGAAACCTTACCGGCACAGT[A/G]ATAAACTGTTTTTATGACGTTAGGATATTGTAAAG	AX_84217108	AX_84217108
AX_84217109	TGTACAACAGCTAGATTGAACCTTCGAATCGTTAC[T/C]TGCAGTGAAAGTAGTGATCAGTAGCTGAAGTGAGC	AX_84217109	AX_84217109
AX_84217198	TTTAATCACATCATGCATACCTCGTTCAGGGACCG[T/G]GAACCTTCAACCCCGCCTGTGCAGTCCCTTTTTGT	AX_84217198	AX_84217198
AX_84217351	CTACAACTAACCACCTTCATGGAGGAGCTCTGCGG[C/T]GGTTTCCGCCTGCTGGCGGACGAGAAGCTCAGCCT	AX_84217351	AX_84217351
AX_84217390	ATCTCTTCAATCCCATATTTGAACTCAAATCCAGT[A/G]CCTAAGAGCTTTTTCGATGAGACGCTAGGGAACAT	AX_84217390	AX_84217390
AX_84217412	CTTTCTGTAGTACTTTTGGTAATGGGAATTGCATC[G/A]CTTATCATCCTCGTAGCTCTCTTTGTCCCACTCTT	#N/A	AX_84217412
AX_84217502	TTAGAGGGAAGAAGTTCTGGGTCCTCAATGTTTGT[G/C]CAGTCTTTAAGGGGGGACCCTTTTAGAGATTTCAA	AX_84217502	AX_84217502
AX_84217506	GTGATCCCGAAAGTTAGAAAGTATTTGAAGGAAAC[A/C]ATTGAGCCATGGTTGGATGGAACCTTTGGGAGTAA	AX_84217506	AX_84217506
AX_84217631	TCAAAGACGAGAACACTTGACTTCATACTGGATAC[A/G]GTGGCTGCACCACACTCGCTTGGGCCATTATTGGA	AX_84217631	#N/A
AX_84217688	ATTTGACTTCACATAGTTAAATAGAAGTGACTATT[G/C]ATGAAACACATTAAATGCCCTTTATTAAAGAATAA	AX_84217688	AX_84217688
AX_84217700	TCGTTTATGCTTTTTACATATATTGTTTATTGTCG[T/C]TTTGTAGGTCCGTTTATTATGCTGCAACAGATGTT	AX_84217700	#N/A
AX_84217762	TTGTTTCTAAATTATGATCAAATATGTAAAGGAGG[A/C]GGCGGGGGCGCGTCACAGAATGTCTCTCTTCGAAG	AX_84217762	AX_84217762
AX_84218169	GAAGACGATGGAGAATGTTGTGGCATTGGAAGTGA[T/C]GGTAATCTTTTTAATGGATCTGCCAATGGACTACC	AX_84218169	AX_84218169
AX_84218354	TATTCCAAAAGATAGGTTTCATAATGTCTCTTGAG[T/G]GTATTTCCAACACCCGTCATTCTATTTGTAACTGT	AX_84218354	AX_84218354
AX_84218719	CTAATGAGAATTTAGTGGTAGGTACAGAAACCCTA[G/A]CGAATGGAGAGGAAGGTGAGATGTTTTTAGAGCCT	AX_84218719	AX_84218719
AX_84219349	GATAGTGTTCTTGATGCGTTGACTTTGGATTATAC[T/C]AGAGTTTTAATTAGTCAACTGAGAAATAGTCAAGC	AX_84219349	AX_84219349
AX_84219393	CGAAATTCCTTTTTTACCCATCTTCCTAGTTCCTC[A/G]ACTCTTTGCTTCCCTATTGGTGGCTGTAATTGAAG	AX_84219393	AX_84219393
AX_84219448	AGTGGTCCAATATGCCGCTCCATCGCAGAATTATT[C/T]TCAAGAGAGTGCGGAAAGTTTCGAGGTAGAGAATT	AX_84219448	AX_84219448
AX_84219452	GACTCTGATTTTGTCGAAGAATGTTCGGATGATTC[C/T]TTAGTCACATTGTCTTCCTCTGAAATAGCCGATGA	AX_84219452	AX_84219452
AX_84219490	ATCTTTTTCGATAGAATCAATCTCCTTTGCAAGTC[G/T]TTTCTCCTGACCGTCTGAGAGGAAACCAGCAACGT	AX_84219490	AX_84219490
AX_84219593	TTTCAAGGTTTTAATTGGGAAAGCTGTAGAAAAAG[G/A]TGGTACCTGGATTTGGCTCCAAAAGCTGCCGATTT	AX_84219593	AX_84219593
AX_84219609	GGTCAGGGAAATGGCGGGCAAGGCGGCGGCTACGG[C/T]GGTTATGGTGGTGCTCCAGCCCGGCAGGGTTAGCG	AX_84219609	AX_84219609
AX_84219658	TTTATAGACGCACATTCATGGTTACCGCGCAAAAG[A/G]AAGAAATTATTTGGGTATTTTATTTTGTAGGCAAG	AX_84219658	#N/A
AX_84219920	AGAGCGAACGGAGGCTTTGACGGAGTATCCTTGTT[C/G]AAGCAAAAGCTTGACGAGATTAGATTATTAGAAGC	AX_84219920	AX_84219920
AX_84220204	TAATTATCATACATCCATTGAGCATCCATAACATC[A/G]TGCATGGTAATCATGTTATCCTTCTCGCCCATAAT	AX_84220204	AX_84220204
AX_84220436	ATGGATAAATCGACGGATGTTGTGGATGCGATTGC[G/A]CGGCTTTCGTACTTTTATAAGCATGAGAGTTGCGG	AX_84220436	AX_84220436
AX_84220522	TCACGTATCTGCAAGGATATATCTGTAAATTCTGT[C/T]GGCCGAATTCTAGCATTTGCAGATACTTATCATGC	AX_84220522	AX_84220522
AX_84220559	TCCAAAGTAATCTCAAATTCAGGAACCAAATTATG[A/G]GATTGCGCAAGTTTATTCAAAAGTATCAACCATGG	AX_84220559	AX_84220559
AX_84220643	CCTACAACCGTGACTGGGTTTCTGAAAAGAAGTAT[C/T]GAGATAACGACTGCTACCGCCCCTTTAGCATTCCC	AX_84220643	AX_84220643
AX_84220721	CTGGATGAAGTCGACATGGGAATGACATACGATGA[A/G]CTTTCAGTATATGGAAGGCTCAGGAAGATCTTCCG	AX_84220721	AX_84220721
AX_84220861	CACGTATATATATAACCACGCATTATTTACCTGAT[C/T]AGCCTTTTCGCAATCTGAAACCCTAGTTTCCAAAT	AX_84220861	AX_84220861
AX_84221067	ATGGCAAGTGAGCATGATCATCGAATAGACCCGTT[C/T]GACTAAGTTAATGCCTCAAACCAATGCAGCTCGGT	AX_84221067	AX_84221067
AX_84221475	GAGAACAAACGGGCTGTATCAGTTATATCTACTGC[A/C]GATTTTGGCAAGGTGGCATTTGTGGCAGTTGGAGC	#N/A	AX_84221475
AX_84221601	AAAATGAAGAAAGTGAAGCCGTCGTCTAAGATAGC[G/A]ACCTCAACACCAAAAAATAAAAATTCTAGCTGGAC	AX_84221601	AX_84221601
AX_84221603	AATCTGCGTTTCATGCAAGTAATCCGGGTCCGAGA[A/G]CATCAAATATCGATCCGAAGCACAATCCTATTCAT	AX_84221603	AX_84221603
AX_84221775	AGTAGCCAGCCCGTGAAGCACACATGGCGTGAAAG[C/T]ATGTGGCACATTTGCAACATTGTATGCAAGAACCA	AX_84221775	#N/A
AX_84222084	CTTATGGGGGTTTTCATTATTCTATACTTACAAAA[G/C]ATATAATCGAAATATCGTGTTTATTATATGTCATC	AX_84222084	#N/A
AX_84222265	AAGTTCCCGACACTTGTTAGTCACCAAGAATCTCT[C/T]GAGGCTAAGGTGAATGAAACCAAGGCGACAGTTAA	AX_84222265	AX_84222265
AX_84222278	AAAACGGTAAAGGCGACACCGGCTAAAACTGAAAA[T/C]AAAACAGTTGTTACGGGTGCACAAGGTCCACCGCC	AX_84222278	AX_84222278
AX_84222323	GCAGGCGTTACCGTATTTCTGTACCAACATATGCA[G/A]ATGTTAAACAACATTGTGAATAAAAGAACTGTTTT	AX_84222323	AX_84222323
AX_84222349	CGTTTCTTTAACAGTATACGCATCCACATTCATAT[G/T]TTGAACATCCTTCAAGTCACTTCCATGCAACGAAA	#N/A	AX_84222349
AX_84222408	AAGGATAAAGGCGAGGACGGGTGTTTAAAAGACGG[A/G]GTTTATACGGTTGACGGGGATGAAACAGTACCTCG	#N/A	AX_84222408
AX_84222769	GCCGCAACGTTGTGAAGATAATCTCCAACCTGTAT[G/A]TATAAAGCTTGTTATTTTTTTAATTATATAAAAAA	AX_84222769	AX_84222769
AX_84222968	CGGGTGAGCTGGAAAACCCTGGCGGCGCATAGGGC[A/G]GGCATGCGGATGCGGCGGCCGCGGCCGTCGACTTT	AX_84222968	AX_84222968
AX_84223377	ACCAATATCCAACTACTTTTGGTCTACGCGAACTA[T/G]GTATTATCAATAACGCATTTTCATATACAATCACA	AX_84223377	AX_84223377
AX_84223487	AGAGTGTCAAGTTCAGTGACTGCTTCTGCAAAACG[A/T]CGGAGTTTGGCGAGGGCTATGGTATTGTACGTGAG	AX_84223487	AX_84223487
AX_84223658	CCATACGGGCCTGCGATTATATACAACAAGTTAGA[T/C]ATACAGACAGACAGAACACTAGAAAAAAAAAGGAA	AX_84223658	AX_84223658
AX_84223866	AAGGGTGAGTTTTTAGGGTAGAGGTTTAGAATGCT[G/C]ATGTAGCTTTTCTAGATTTTTGGACATGTGTTAGC	AX_84223866	AX_84223866
AX_84223896	GAATCGGACGGTCACGGATTCAGTTACACCTCCGG[A/T]GAGGTTTTAACGGCGTCGTTTAAGAGACGAAGAAG	AX_84223896	AX_84223896
AX_84223922	CACTCACATGTAAGTTGAGCAAGTTCTTTCTGCAG[T/C]GGAGATAATAAAATTAAAGTTTAATTAAAGTAACA	AX_84223922	AX_84223922
AX_84224069	CATACCATTATTGTGAATAAAAACACCGAACGAAA[C/T]GATTTCAGATAACGACACACATTCATGCAATATAA	#N/A	AX_84224069
AX_84224186	ATTTGCTTAGTCTTAACGAATAAAAAGGAGTAACT[T/A]AACACAATAACAACCAAGTTTTTTTGTTCCTCTAA	AX_84224186	AX_84224186
AX_84224205	GGAAGGTTTCTAGACATAAATACTTAGCAGTTGAT[A/T]ACATCCTGACTTGCCTATGCTTGGCTGGCTTGTAT	AX_84224205	AX_84224205
AX_84224256	TGGCGTTTGGGAATCCATTTTCCAATGCCATCACC[A/T]GATAAAGGTTTTTTCACTATTCCACAGCTTGTGAG	AX_84224256	AX_84224256
AX_84224541	AAACAGATGCACATATCAGAAGCAAGGGTTGGTGC[G/A]GCTTTAGATAAGCTAGCTCACATGGAAACTTTAGT	#N/A	AX_84224541
AX_84224657	CGGCTGTTAACGAAGTTAAGGAAACATACTGTGAG[T/C]TTTAAGAAACTAGTGACGAGTTCTGAGAAATTTAA	#N/A	AX_84224657
AX_84225087	GCGTTGTCAGACTTTGATAGCGAAGAGATTGATCG[T/C]GCGATAGCACTTTCGCTTTTGGAAGAAGACGCGAA	#N/A	AX_84225087
AX_84225147	TTTTCTCTTGAACTTGTGTTGTTCATTGAGATAGT[G/A]TTATGGGTTATAACTGAATTACCCAACTGATCCAT	AX_84225147	AX_84225147
AX_84225171	TCCCGCTTTCGTATATTCGTATTTTAGAAACTCAT[T/C]ATGTCACTTTGTAACAGGACTCAATGGGGAAGAAC	AX_84225171	AX_84225171
AX_84225490	CAACTAGCTTAGTGAGCATCACGATCGCTGGACAA[C/T]GATTTTGGAGTACCATTTCCCAGAAATCTTCAAAC	AX_84225490	AX_84225490
AX_84225599	TTTTGGGTCGTCGATCAGGTTATGAGCAGAAGCGA[C/T]TTGTTTTCGCTTTATTTCAACTAGTGCTGAGACTA	AX_84225599	AX_84225599
AX_84226006	TACGACAACCAAATGATGGGATTTTGTATATGTCC[A/G]TTAGAGTCTCCTGCAAGATTGCTGTGGAGTACTAG	AX_84226006	AX_84226006
AX_84226079	AAACACAAACGCATTGCATTGATAATTGGCGTATC[A/G]GCCAGTTTTCTAGTATTTATTACAACTATTTTATG	AX_84226079	AX_84226079
AX_84226361	ATGATCGAGGATGCAGAGCCTTTTGAGGGTGAAGC[T/C]CTTTTGGATGCCAAGTGCTTCAAGTAATTTTGTTG	#N/A	AX_84226361
AX_84226436	GGTGCTGAAATTGTCGGAACATTTGTCCTTGTTTA[C/T]ACCGTTTTCTCGGCTACCGACGCCAAACGTAGCGC	AX_84226436	AX_84226436
AX_84226459	ATCTAAAGCTATGGATGAATGGAAGAACAAAATTC[A/T]GAGCGAGGGAGCTCAGTTTCATCCGAAAATTAAGA	AX_84226459	AX_84226459
AX_84226839	GAGCTAACGCGGCTGCAGCACCCAAACCCGATGTT[C/G]CACCAGTGATGATGCAGATCGGTAGACGTCTGCCA	#N/A	AX_84226839
AX_84226923	AGTATCGCTGGCTGCGGCTCTGCCATCCTGATGAT[T/G]GGTACACTCTAACGAGCACTGCTTGGTTGATAATG	AX_84226923	AX_84226923
AX_84226965	CTGGCCAAGATTCTTGCTCTACGAAGAGAAACCGC[G/T]AAAGAACACAACGATTTGTTGGGTTCGTTCATGGA	#N/A	AX_84226965
AX_84227015	CTAGGCGCAAATTTCGCCACAACCATCAAAATCTC[T/C]GGTATCGGCCATTTCGGCCTAACCTTATCTGAAAT	AX_84227015	AX_84227015
AX_84227491	TATAGAGATATGGTAACACTGCAAGTTATGGATAC[A/T]ATTTTCTATGAAGCACAAAGACAAGGAAGAATATC	AX_84227491	AX_84227491
AX_84227509	CTTCAAGCTTAGTACTGATAAAAATCTTGCCAGCC[C/G]AAACCCAGAACGTCGTTGTACAACCACACCAACAA	AX_84227509	AX_84227509
AX_84227698	TGTAACAATCAGTGGTAGTGACGATGTGCCCGCCA[A/G]GTGGAACGAGAGCTAGCATCATAACAGTGCTTGCA	AX_84227698	AX_84227698
AX_84228026	TCGAAGTCGAATAAGTCTTGGTTAAGTAGTCATAT[C/T]CGGGTTAGGATAATTAGTAAAGAGTTAAAAGGGGG	AX_84228026	AX_84228026
AX_84228179	TGTTGATCACAAATAACTAAACGAGGTACGGGGAA[G/T]CGTTCCTTTACTATAGCCTCAGCATCATCAAGAGG	AX_84228179	AX_84228179
AX_84228299	GTTTCTCCGAACACGATCACATACAACACGATAAT[T/C]AGCGGTTTATGTAAGGAAAATCAAGTGGAAGCAGC	#N/A	AX_84228299
AX_84228322	CTCCGTCCAGGGCGTCTTGATCAACTTATTTATAT[C/T]CCGCTACCAGATGAGGACTCGCGCCACCAGATTTT	#N/A	AX_84228322
AX_84228422	TTCATCCAGCTTGTTAACTCAGTCCATTTTTCCAT[G/A]TTAAGTCCAGGGTAATTCCGTCTTTTTTTTTTTTT	#N/A	AX_84228422
AX_84228612	ATTCAAGATCTTTTCAAACCCGACAGAGTCCTCAT[T/C]GGTGGTCGGGAAACCCCAGGAGGCCAGAAAGCAAT	AX_84228612	AX_84228612
AX_84229015	GGATTACGAAATTTTCATTCTTAGACGTATGAAAC[C/A]ACTTGGATAGAGCTGGAAAAATGAATGGGTGAGAC	AX_84229015	AX_84229015
AX_84229277	TTCCTGCTTTCTTTCTTCTCCACTGCGGCGACCGT[C/G]CACTGTAAAACCCTAGCTCTCTTTCCACCATGAAT	#N/A	AX_84229277
AX_84229301	GGAGCAATTAAGAGGGCGGTTTTGGGAAGTGTAAG[C/T]GATTACGTTAGCCACCATGCTCACTGCACCGTGAT	#N/A	AX_84229301
AX_84229671	TTGTTGAATGATTATAATATGATTGAAAAGATTAC[A/G]GAAATCAAGAATGGAGAGATGGGTGTGAAAGAAGA	AX_84229671	AX_84229671
AX_84229715	CTGAGAACTAAACCACTAAGCAATTCATCCGACGT[C/T]GTTCGTATAAACTCCGGCGAGGGTTTAATCCGCCG	AX_84229715	AX_84229715
AX_84229720	CGTACGTTCTTATTCTTCTTAAGCGCATTCGAGAT[A/T]GCAATCACCGCAACGTCTCGTTTCTCCTGAAGTCT	AX_84229720	AX_84229720
AX_84229742	GATATGAACAAGAGGGCGGGAGAACTTTCAAGCGC[C/T]GAGATTGATAATCTGATGACAATCGTCGCTAATCC	AX_84229742	AX_84229742
AX_84229820	GAGTTACAATTAGCGACGAACCACATCGGTCACTT[C/T]CATATGACAAATGGTTTATTGGAAACCATGAAAAA	AX_84229820	AX_84229820
AX_84230033	GCAACAAACAGTGTGTCGCCTGTGAACACAGCAGG[A/G]TCATCTTCTTCTTTGCCAGTCAGATAGTAACTTAT	AX_84230033	AX_84230033
AX_84230119	GACGGCGCCGCACGCTCTCTCCGTGGTCCCAAAGC[C/T]AAAACCAACTTCCCATCTCCGCCACCGTCTCCGCC	AX_84230119	AX_84230119
AX_84230162	AGACTTGATTCAAGAAAGTTTAAGTCCGAAATCCA[A/G]AGATGGGCCAAGGCAGTTGTTCGATACGCACGACA	AX_84230162	AX_84230162
AX_84230386	TTTTCTGGTTTTGCATTTAAAACCTTCATAATGAA[T/C]AATTGCAATCAAAATGTGAGTGGAATTTCTTGTTG	AX_84230386	AX_84230386
AX_84230603	ATAATTAAGCTTGTTTGGGATGAAGAACTCGAGCC[C/T]GAGGTGTCGGTTAGTAGTGGCACTTAGGAGTGTGA	AX_84230603	AX_84230603
AX_84230608	CATACGAGCGATAGCAAGTGAATATGCGAATAAAA[T/C]ATGTATACCTCAGGGAGTGGTTTTATCTCGAGATC	AX_84230608	AX_84230608
AX_84230629	GAGGAAGACGAGGATCTTCCGGAAAAGATCGAGGC[G/C]GACCGGGCTGGTTCTGATGAGGAGAATGCAGCTGC	AX_84230629	AX_84230629
AX_84230719	TGATCTTAATACTGGGCAGGTGATGGTAGAGTTTC[G/A]GCCGACTGTCGAGCGGATTGGGCCGAGACCGATGC	AX_84230719	AX_84230719
AX_84230737	TCCGATTAGTACAAATTCAACATGTGCTCATGGTA[T/C]AAAACCTTATACATACATTAGAATAAAAGCAGATG	AX_84230737	AX_84230737
AX_84231205	CTTTTTCCGTTAAATTTTCCGGTTAGTTCTAGTTC[C/T]TCCGTTGTAACGGAACCGGAACCGGAACCGTCAGA	AX_84231205	AX_84231205
AX_84231340	TTTGTTTCATTGCCAAGTATATATGGTGCATTGGA[C/T]TGCCGAATAAGATTAAACTTCCCGCAAACAAAACC	AX_84231340	AX_84231340
AX_84231380	AAGGTTTGTGGTGTTACTTCAGAGGGTGAAACCGC[T/C]AAGTGCAAGAAAGTTGTTTGCGATCCTTCCTATTT	#N/A	AX_84231380
AX_84231441	TGAGCTTCAATCACTTCTCAAGAAACCCTTGTTCC[T/A]CTTAACATAAAAATCCAATTTTCCCACCAAATTTG	AX_84231441	AX_84231441
AX_84231575	CTCATCAAAATCGTCCCTAACATCTGGAAAAAACT[A/C]TTCATCACCTTCGTATTCATCTACTTCACTTTATT	AX_84231575	AX_84231575
AX_84231806	GTAGTCGATTTGGATAAATGATTTCTGTGTACAAA[G/T]GCACCATCCGATGAGGAACATCGTCCAGTCTCATG	AX_84231806	AX_84231806
AX_84231950	CAAAGCAGCTGCTTCGTGTTATGAACAAGAATGGT[C/A]AGCAAGAGATAACAAGTAAGAAGAAGATAACTAAA	AX_84231950	AX_84231950
AX_84232230	ATGTTTGAATCAACCAAAACAGGAGATTTGCCTCC[A/G]AGTTCTAAGACTACAGGTGTCAGATTCTTTGCAGC	#N/A	AX_84232230
AX_84232390	CATGGAGTCATGGCCTTTCAAGATCGTGGAAGGGC[T/C]TGCTGAGAAGCCAACCGTTGTAGTTAAGTTGAAGG	AX_84232390	AX_84232390
AX_84232545	TACAACTATAATTGTTGATCGCCAGACTGATTCAA[G/A]GTAGACAAAATCTAGCAATAGAAAACAACAGAAAC	AX_84232545	AX_84232545
AX_84233294	TGTTAGAGGTGGCACAGCTATAAAATTTTTTAGTT[G/A]ACCCGTTTGACCCGTTAGAGAGAAAACTGTTGGTG	AX_84233294	#N/A
AX_84233416	GATTACATACAACCACTGTTTCAGTTTCTCGACTC[A/G]TTATCAACCGATGAAAGGGTGGTGTTAGTGGGACA	AX_84233416	AX_84233416
AX_84233503	ACCCATGGCAATCTCGACGAACAAATCTCACAGCT[C/T]ATGGAGTGCAAACCCTTAACCGAACCAGAGGTTAA	#N/A	AX_84233503
AX_84233535	GAACAGCTACTTCAACTCGATAACAATGTTAGATC[G/A]GTTCAAGCAACTAACAAACACAAGAACTTGAAGTT	AX_84233535	AX_84233535
AX_84233666	TGCATACGGTGCAGGTGTAGGCATGATGCGGTGGT[A/G]AGACGGTGGCGGAAGGGTTGCCACGTGCAAGTAAC	#N/A	AX_84233666
AX_84234080	AAATGGGGAGTGAATGTGCAGCCGCTTTCAGGGTC[A/G]CCATCTAATTTCCAGGTCTACACCGCTTTATTAAA	AX_84234080	AX_84234080
AX_84234366	AAGGAATGTTTTGCAACCAACACCTTGCACCTTAT[C/T]GGACTGATGAGTGATGGGGGTGTGCACTCACGTCT	AX_84234366	AX_84234366
AX_84234683	AATCAAGCTAAGAAGTTGTCAGTTTCTTATTGTAG[G/A]ATTCATTTAAGTAACCCTGATATGTTTCCGGATTC	AX_84234683	AX_84234683
AX_84235250	TGTACATAACATGGTTCCTCAAAGTGGATGGTGAA[A/G]TTGACGGTGGGTGGCAAAAGGCCTACGAGGGATAT	AX_84235250	AX_84235250
AX_84235310	CATTGCTTTGACTATCTATCAAACGTGCAGGAAAT[T/G]ACACCTAAATTTATGGATGATTTTATTTCTATGTA	AX_84235310	AX_84235310
AX_84235491	GAAAATATTGAAAAGATTATGGTTCAAGTGTTCAA[T/C]TCTGAAGTAAATCAACGGTCCAATTAAAAATCCTA	AX_84235491	AX_84235491
AX_84235656	TTTGTCCGTAAAGAGGCTTAAGAATGTTTTGTACT[T/C]GGGAACTAGCTAATTAAAATCTTTTAGTTACTTTG	AX_84235656	AX_84235656
AX_84235712	AACCAACGGATCGGAGTATTTAGCGACTAGCGCTG[C/T]TGGATCGCGAGAAACTATGGCACCCTTCTTGTTTG	#N/A	AX_84235712
AX_84236017	GGACCGCCGGTCACCGCTGGGAAGCCGCTTGATCC[A/G]GTTTACGTTACTGAAAATGTTGCACTTGTGGAAGC	#N/A	AX_84236017
AX_84236162	TATCGGTTATCAGTCCCCATGTAAAATCTCGGCAT[T/C]AAATATCGGTCAGAATATCGATACCAATATTATCA	AX_84236162	AX_84236162
AX_84236269	GTTGAAGAGGAATCCGTCATCGTTTACGCCGTGTT[C/T]CGATGGACGTTATCTTCTGTTAGGTTCGGATGCTG	AX_84236269	AX_84236269
AX_84236723	GTTAATGTGCCTATATATATAATGTTGCTGTTCGC[G/T]GATTGGATCGATAAATGATGTTAGAAAAGAATACT	AX_84236723	AX_84236723
AX_84236908	TGTTTGAATCTGATAGCGAGTCTTCATCAGTTACC[A/G]GGTCGGGTTCTTCTGACGAGAGTGATTCCAGCGAC	AX_84236908	#N/A
AX_84238088	CGAAGACTGCGTGGAATGGCAAACGCAATATTGAG[C/G]TTCGTGGTGGATAAATTGGATTTGCGTGAGTGACG	AX_84238088	AX_84238088
AX_84238391	CATTTGATCTGTTTTCCTTTGCATTTCAGAATGGT[T/C]CTATGCTGTTGCAAAGTGAGAACCCAAGTGGCACT	AX_84238391	AX_84238391
AX_84238820	GTGGCCGAGTCAAAGGATGTCTTTGACCAGAAAGC[T/C]AGTAATAAGTACTGGATTGATGTCCAGTTGCGTTG	AX_84238820	AX_84238820
AX_84239400	TTTGATGCCGCGGGTCCAGACTTGGAGACCGCAAC[C/T]AAGAAACGGGCTGGATCGCTTTCTCCCGGAAAAGC	AX_84239400	#N/A
AX_84239574	GTGACCGTATCCTTAATCACCGACCACGAAAACGC[A/G]ATCAACAACCAATCTTTAACCACCCCAGCCACATT	AX_84239574	AX_84239574
AX_84239733	ATGTTAGAAGATAGAGCCGATGCAACCTTTTGAAC[C/T]GAAGATATAACGGTTCGAACATATTGGCGGGCTAA	AX_84239733	AX_84239733
AX_84240419	CCGAGGTGAAACTCGGCCAAAGTGTATCTTTTAAT[G/A]CTTACAACCTTGTGAAATGTTTTACTTAAAAGACC	AX_84240419	AX_84240419
AX_84240562	AATTGATGTGAGGTCTCCTTCAGTATTGTTGTAGC[C/T]TTTGTTAAGTACACTTCATAAGCTTCTTGGGAAAT	#N/A	AX_84240562
AX_84240568	AAGAGAACGATTCAAACAAGCTAAAAGTAGCCCAA[T/C]AGAAGGTACCATGAACAGTAGTATTGACGAACAAA	AX_84240568	AX_84240568
AX_84240780	AAGTTGTTTGACGGTGTTGTAAAACCATGGATGAA[G/A]ATATAAACAGCATTTTTTGCACAAGTTAAAACTGA	AX_84240780	AX_84240780
AX_84240867	TTTGCAACGACATTAACGGGATTACATTTTGTTAC[G/C]ACAACCTTGATGACGATTGTTCTTAGGTGGTTAGG	AX_84240867	AX_84240867
AX_84240983	GTCAGGTCAAATGTGTGTCCGCGAATTCAACCAGA[G/A]GCTAAACCCAAGCTCGTAAATTTCATGTTAGAAAA	AX_84240983	AX_84240983
AX_84241137	CATTCGTGTACTTTTAGAAAGCAAGGAAACTAGCA[T/A]TGAGGTGTAGTAAATAATTACCATTTTTTATTATC	AX_84241137	AX_84241137
AX_84241289	ACAACGGTAACGTTTTCCAAAACTTTTTTCTTCGA[T/C]TGAAGCGGCGGGAACCCGGAGTTTGTAGCTGCAGT	#N/A	AX_84241289
AX_84241437	TTCATCAATAACAATGTCTTATGATAAACAACTCG[C/T]TGCTGCCAAGAAAGCTGCTTCCCTTGCTGCGAGAC	AX_84241437	AX_84241437
AX_84242127	TACTGGTATTCATGTCTCTATATATCTGTATCTAT[C/T]TATTAACTTAGGGTTTTGTTTGTTAAGAAACCCTA	AX_84242127	AX_84242127
AX_84242284	TTGGGACTTGAGTCATAACTGAAATATCATTGTCT[G/A]TTAAGGCAATAATTCTAAGCCTGCATCATAATTCA	AX_84242284	AX_84242284
AX_84242311	CAAATGAACACCAGAAACAATATAACCAGGATATT[T/C]ATCATTAACATATAAACTTATTATATTGGTCTATA	AX_84242311	AX_84242311
AX_84242314	CATGGAGGATGTGCAAAATCGTTTAAAAAGTGAAG[C/A]ATGATGTATTGTAGGGAGCTTTTTTGGTTTTCTGT	#N/A	AX_84242314
AX_84242801	AGCGCGTGTAAATTATTTGCAAACTGGCGTTTAGT[A/G]ATGGTCCAGGGCCATTTATGATGGCCCTGGAACGC	AX_84242801	AX_84242801
AX_84243297	GCGGGTTTCAAATGCTTTGCGACACCCTCGGTAGA[C/T]GCATGGGCTCTGTGTGCGGTGCCAAATGCATCGTT	AX_84243297	AX_84243297
AX_84243558	ATGTGCAGAAAAGCAAGTTTAGACAAAACATGGCT[C/T]GGGTTCAATCGTTTTTTGAATACGATAACGGCTAC	AX_84243558	AX_84243558
AX_84243744	ATTGTAATAAGAGAATTCTTTACATAATCATCTGA[G/A]TCATAACCAGTACGAATCACATACGCGTGTAATGG	AX_84243744	AX_84243744
AX_84243805	TTTTATCCTGCTTCTGCTTAAAAACAAGAATCTCC[T/G]TATTCCCAGAAACAGTACCCATGTACTCTTTGTGA	AX_84243805	AX_84243805
AX_84243970	TCATACTTGTTGTACAAGAATTAGAAGATGCGCGC[G/T]AGATTAGAGGTGAGGAGGTATAGGAAAAAGATGGT	AX_84243970	AX_84243970
AX_84244005	GCTTCTTTAGCTAAGGTCAACTCTAATGGTCAACA[A/G]CTATCGGGTAATACAGTGCCGGAACCAGTGTTAAA	#N/A	AX_84244005
AX_84244057	GCAACCATTGTTTACCAGAAACGACTGCAATGGCG[T/A]GTGTGTGTGTGTGTGTTTGAGAGAGACGAAGACTT	#N/A	AX_84244057
AX_84244295	AATAGGAGAGAACCCATTGAAGCAGCTTGACCCAT[G/A]CATATGGTATTGACTGGAGAGCGTATATACTGCAT	#N/A	AX_84244295
AX_84244360	ACTCGCCTGGATCTTGGAAACTCTAAATTGTCTGG[T/C]CATCTTGTACCTGAACTAGGAAAACTCGAACGCCT	#N/A	AX_84244360
AX_84244596	TCAATATGGGAATCAATATGGTGGTTCTAGGCATG[G/T]TGTTAGCTGCAACAGCTGTGGTGGTGTGGGTCATA	AX_84244596	AX_84244596
AX_84244880	ATTGATGTTGCACACTCAGGGCAGTATCTTTTAAA[C/T]CTTCCTATCACAGTTGACGAATCAAAGATTGATAA	#N/A	AX_84244880
AX_84244933	TTCCTCATTGATGTATCAATGAACGCTTTGCAAAC[T/C]GGTGCAACCGCAGGAGCATGCAGTGCTATTAGCCG	AX_84244933	AX_84244933
AX_84245575	GCTGGGACTGATGATGTTTATGCTCAAGTTTCATT[G/A]GTTCAAGATTCTCAGTTGGAGCAAAAATGGCATGA	AX_84245575	AX_84245575
AX_84246518	GACTATATTATTGATACAGTACCTGTTCATCATCC[A/C]CTCGAGCCTAGCCTAACATTGCTAAAACTTGATGG	#N/A	AX_84246518
AX_84247310	ACATTGAAAGAAAATATGAACACGATTTTGAATAC[G/A]TCTATTAAGAATCCACTGAAACAACTTCTACAAGA	#N/A	AX_84247310
AX_84247327	GGGGCTGGTGGACGAATGAATGTTGCAGCCGACGA[C/T]AAACCCCTCGCCCACAAACGTGTACCGGTCTCAAA	AX_84247327	AX_84247327
AX_84247335	CCTCGACATAAGTTGATCAAGTTCATATTTCAGTG[C/A]ATGACTTTGTGCAGGAAGATACTGCTATATCCTAA	#N/A	AX_84247335
AX_84247467	AATCTTTGGGATGCACTTCATAGAGGTAAATGTCT[T/C]TTGGATTGGCCAACTAGACACCAGATTGCACTTGG	AX_84247467	AX_84247467
AX_84248186	TCGATATCAATTTTCAATATAGTATCGAAGGTGTT[C/T]AATATTCCCCTGCTTAGTGTTGCAACTTCATTTGT	AX_84248186	AX_84248186
AX_84248235	CTGAATGATTACTTTGATGTTTACAAAATCATCGA[C/T]ATGTATAGCTTGTATGCACCCTCGTGTGTCGATAC	#N/A	AX_84248235
AX_84248487	GTAACATAGTAAGCAAGCCCACCAACTGGAACCGA[T/C]TGGCCCGAGTATTCAGACTCCTTCCACTTTCCCAA	AX_84248487	AX_84248487
AX_84248965	CGAGAGTATGGATTATTAGACGATCCGAATGCAAT[G/T]ATCCCGATGAAGATATGGTGGTTATTACCTCAATA	#N/A	AX_84248965
AX_84249534	GATCGATTATTCGCTCGGTCTTCCGGTATCCACAA[C/G]TACTCTTGAGTTAAAGCTTCGATCTTCTGAAGAAA	AX_84249534	AX_84249534
AX_84249780	AGATGATGGTCAAACTCTGGGGAAGAGGAAACACC[A/C]AAGAACAGAAAGTCAACAATTTGAAGGGCCGAAGT	AX_84249780	#N/A
AX_84250084	CTAAGGAACTTTTTGGTTAGAATGTTTTCAAGCTC[A/G]TCTGCCTGCTTTACCTTGAGGCTTATGCGCAGTGA	#N/A	AX_84250084
AX_84250608	TCACTGTGAGTTGTTCGAACAAAGAACGGGTATTG[A/T]AGTGAGGATAACGTGGGGTCCGTCGCTGTGAAAGA	#N/A	AX_84250608
AX_84250865	GAAAACTTTTGAGGTATCAGACTTCATAAATGGCT[T/A]GTTTATGACTAAATTTACCCTTTGATTTCAAAAGT	AX_84250865	AX_84250865
AX_84251042	ACCTTAGATAGCCAGAAAATAAAGACTAAGGTTAT[C/T]AAGGCGAACTGCAATCCTGTGTGGAATGAAGAACT	AX_84251042	AX_84251042
AX_84251182	GGCCCGGCTTTTGGGATGCCGGGAGTCCATGTTGA[C/T]GGGATGGATGTGTTGAAGGTGCGGGAGGTAGCAAA	AX_84251182	AX_84251182
AX_84251646	GTGCATACCAGGGTGAGAGGAAAATAAAAGTCAAC[C/T]CTGCAGGTCAAATATCAACCTCAGGGAACGGTTGT	AX_84251646	AX_84251646
AX_84251863	GGATTTCAGAAATTATTTTTCGGCCAAGAGGAAAT[T/C]GCCATACCAGTACATTCAACCATTGAAGCAGCTTG	AX_84251863	AX_84251863
AX_84252856	CCGGGAGGGAAGAAAATCGGAATTGTTGGACGTAC[C/G]GGAAGTGGTAAATCGACACTAATTCAAGCGTTATT	AX_84252856	AX_84252856
AX_84253871	AGTGAGGAAGTGATTCTGGTTGAGAAGGAGGATGG[G/T]GAGGTTGATTTGGGGGGTAATGGGAGTTATACTAC	AX_84253871	AX_84253871
AX_84254196	CACCATACCTTTCTGTCTTCAAAATCAACAGCTGG[A/C]ACTCCTGAATGGATGGCACCGGAAGTGTTGAGGAA	AX_84254196	AX_84254196
AX_84254434	TATGGCAATCCGGGTCGGGTCGGAAAACCTGACTC[A/G]GAGCGTAAGACTTAAGGGTGTCGTCCTGCTCCACC	#N/A	AX_84254434
AX_84255131	CACACGTCATGATTTGAGTAACTTAAAATTGAGAC[C/A]TGAACAATGTTATGATCCTATTATAAGGCTCATAT	#N/A	AX_84255131
AX_84255329	TCAACATAATCGGTGGAAGGCGTATAGGGGCGATA[A/G]TAGATCTAACAAGAATATGATATTTACCACAAAAC	AX_84255329	AX_84255329
AX_84255703	ATAAGATCTAGAAGCGTCCGAGCATGAATCCGGTA[C/T]GGCGGCGTTTGTTTGATCGATAGGATTCCGCCTAG	AX_84255703	AX_84255703
AX_84255754	GATCATTTGAAAGAAAGGTGAAACCATCATCGGAA[T/C]CAGACAATAAGGCTGAAGATGGAGGGTTGGTAAAT	AX_84255754	AX_84255754
AX_84256145	CGGGAATTCCTTTGCAGTGAAGCAATGCACAGTCT[C/T]GGAATTCCCACCACCCGCGCACTTTGCCTCGTAAC	#N/A	AX_84256145
AX_84256912	ATGAAGTTTTTGACGGGTAAAGATGCAAAGCAAAC[C/T]GGGCGGCCAAAGAAGAACAAAGAGAAGGAAGCAGT	AX_84256912	AX_84256912
AX_84256976	GGGCTCGTTGAGCTCGAGATTCTTCAACGCAGTGG[C/T]ACACCGACTGAAAAGAAACAAGCAGCGGTCATATT	#N/A	AX_84256976
AX_84257355	TAGCAAATTAATCCATGCAGCCTCTCCCGAAGGAA[C/T]GGGTCGGAGGAAATCAGCAAGGAAGCTCATCAACC	AX_84257355	AX_84257355
AX_84257356	TTCGCACCAAACCTAGCAGCCATCCGGACAAACTC[A/G]GACTGCTCTGGCCAGAACAATTTGTACTCTTCACC	AX_84257356	AX_84257356
AX_84257368	AAGATTTACCATATAAAAAACTTCCCTCCAGAAAC[C/T]GAGGAAGTCAAAGCAAGACTCATAACCCGGGCCGA	AX_84257368	AX_84257368
AX_84257700	ACTAAAAAGAGTAAAGACTAGCTGAATGTACAAAT[C/A]ATCCTAACTTTGTCATCTTAGAACAAATTAAATAC	AX_84257700	AX_84257700
AX_84258224	AAGGGAGGGGAGCCAGAGATTCAAGATTTTATTCA[C/T]GGATCCGATGGATTAGGGAACCTAAATCTACCGGC	AX_84258224	AX_84258224
AX_84258739	GCCATAACCGTATCAGCAACCTCCTCAGCTCGCGA[A/G]ACGTCCACGTGTACAAGCCTACCAAGCCCTAGCTC	AX_84258739	AX_84258739
AX_84259509	TTTTTGGAAGATGATAACGAAAAGGTTAGAAGGAA[T/C]GCGTCGAGTTTGATCAAGGTTTTCGGTGGTGCAGG	AX_84259509	AX_84259509
AX_84259547	GTAGAGAGTGTGAAAGTTGAAACCCTAATTTGTTG[C/T]AGTTGATGATGAAGATGATGGTACGCAGATGGAAT	AX_84259547	AX_84259547
AX_84259627	CTGCTGATGCAAAATCATACATCATAACAAGTAAG[C/T]TAGATCCTGCCGTCTACAGAAAACACATTGAAGAT	#N/A	AX_84259627
AX_84259701	AGCTACAGGGGCACCAGCAATCGGCGGTTGAGCGA[C/T]ATCACCGCCCCATTGGGCATCAGGAATCTGCGACG	#N/A	AX_84259701
AX_84259774	GCGTACTTCCCGCAAAATTCACAGAAAAATTTGCT[A/G]TGCTGGCTGACCTCCATCTTCTTGATCTGCTTCCT	AX_84259774	#N/A
AX_84259803	TGCGCTGTTATGGCATTGAACTGACCCGACATCGG[C/T]AACCGGGGGTATAAGTTACAGTTTTGGAGCACGGT	#N/A	AX_84259803
AX_84259833	GCTAGCTGTGGATGCACCTTGGGAAAATCCCTGCC[A/G]ACACTGTCTGTGGGCGGGTTGGTGCTGTGGGCCCA	AX_84259833	AX_84259833
AX_84259962	AACCCCAAAACTTGACTTGAACATATCCGACCCGA[A/T]GCAAAACAAAACCAGCTGGATCTAACCACCACCTC	#N/A	AX_84259962
AX_84260760	CCCTTCAACCCTTCTGCTGGGATTTCAGCAACGGT[G/C]ACAAGCGAGTAAAGTTCTTCCTTTGCATCTTCATC	AX_84260760	AX_84260760
AX_84261052	GAGGCTGCTGTTATACTACACCCTGGTCCACTCTC[A/G]GAAGATGATATTCATGCAACAAAAGTCCCAACAGC	AX_84261052	AX_84261052
AX_84261916	AAGATTCTCGATCCGGTTGAGATTGTCGACAAGAG[G/T]AAAAGTAAATTCAGTGATGAGAATAGGAAGGGGTT	AX_84261916	AX_84261916
AX_84262722	TCCGCACTAGCCAAATACAAACTGGTGTTCTTGGG[A/C]GATCAATCCGTTGGCAAAACCAGCATCATCACTCG	AX_84262722	AX_84262722
AX_84263052	TTAAAAGACTTGGGACTTTTAATGGTCTTGAACTA[C/T]TATTTTATGGAAGGGAAGTACAATGGGAGCACTTT	AX_84263052	AX_84263052
AX_84263079	ATCAACGAGAAAGCGATACCTAATTGGGCCAACCT[A/G]CCGACAAAGAGCTCGTTCGCCTTGGTGAACCCGAA	#N/A	AX_84263079
AX_84263208	GGTTTTCCAACGAAAGACAAAGATGTCACTAAAAA[G/A]ATGGTAAACAGACGCTTTAAAAAAAAACAGATAAA	AX_84263208	AX_84263208
AX_84263289	TTTGTGCGGTTTGTTAGTACACCTGAAATTGTAGA[A/G]CTAGTGATCACCGTTGATGCTGAGATGTCTCAACT	#N/A	AX_84263289
AX_84263297	CAAGCTTCATGTGGGAAATAGATGAAGACGACAAC[A/G]AGAACAATGAAACTTCACCCGTCGAGGAATCTTTG	#N/A	AX_84263297
AX_84263494	AACAACCAAACAGTTGACGAGAAATCGCCATTGCT[T/G]CCCACCATAAAAGGTGAAGAAGCCGGTTTTGAGGA	#N/A	AX_84263494
AX_84263525	ATGAGGGTGATAAACCGAACGGTAGGAGTTTGCAT[T/C]TAGAGGCAAGACAGGAACCACATGAACAAAGTTAC	AX_84263525	AX_84263525
AX_84263787	GACTCGTCGTACACCCAGTTTCCTTGGTACAGATC[A/G]CACTCATCACCGTATGTTGTCGGTCCCGACGCAAG	AX_84263787	AX_84263787
AX_84264205	GAAGGAACTAGGAGGTTCTTTGATGCGTTTTTCGA[T/C]TTGGAACCGCGATATTGGCATGGGTTTTTGTCGTC	AX_84264205	AX_84264205
AX_84264252	CTTATGACATCTACTCCATCTTGTGCTGCCTGTAA[T/A]AATCAATGACAAAAGTGAGAAAAAAATGTATGTTA	AX_84264252	AX_84264252
AX_84264729	ACAACACCCATGGCTCGAACCCGTCTAAGCCCGAG[C/T]CGGCTAACCAAGTGAGCCAGTACTCGATTTGGTCG	AX_84264729	AX_84264729
AX_84264784	TATCGGGTCTGCAAAATCATGGAAGACTACGATAA[C/T]AAGAAACCGTAGGGATCAAGTTAGGTTAAGTTTGA	#N/A	AX_84264784
AX_84265603	ATTAGGTGTGATGAAACTTAGTGGATGTTGTTGAA[C/T]AAGGTGGTGGTCTTGTGGTCCTCTGATCTTTGAAG	#N/A	AX_84265603
AX_84265639	GAAAAACAAGAACACGAGAACCCGAAAGAAGGATT[C/T]GAAGGAGAACTATCTTGATGTCGCTCCACAAGCGA	AX_84265639	AX_84265639
AX_84265805	AAGTCTCCGTCATTGCTGCCTTCTGATCCTTATCT[C/T]CGAGCTCAGGCCAGGTTCTGGGCTGACTTCGTTGA	AX_84265805	AX_84265805
AX_84265886	GCTAATGGAAGAGTTTTACCGCCATCACATGTCTC[C/T]GATGTTAATGAAGGGACCCCGCCTATGTGTTCACT	#N/A	AX_84265886
AX_84266510	CCATGAAAGGACTTTGAGGGCTCAGTTAAGCAACA[A/C]CGATGGAGAAGAATCCTTTAGAATCAATCCTAGTG	AX_84266510	AX_84266510
AX_84266670	ACCAACAAAATGGATTGGGGAACAGTTTCAACCGA[A/G]GATCTGATCGAAGCACTGAAGGAAGTTGAGTGGTC	AX_84266670	AX_84266670
AX_84266779	GAAAGATTCCGGTGGTCTCACCGGCGAAACGGGAG[C/T]AAAAACTCGAGCTCGGGTCGGGTTTGGGGGAAGGA	AX_84266779	AX_84266779
AX_84267963	ACAATAGGCTAGTTTGTTGTTCATCGTAAACTTTG[T/C]CTTGCTGCCTCACAATCATTGTTGTAGACATGTAT	#N/A	AX_84267963
AX_84268581	CTACTATATACCTACCTATAAACATTACAGAAACA[A/G]CTATAATATACATCATATGGCATAGATTCGGTCAA	AX_84268581	AX_84268581
AX_84268762	TGAACCCTACCCAGCAACTCTATCTGCATGTACCC[T/G]CCGATACACAAAGCAGGTTCCGGTAGTTTAAACGT	AX_84268762	AX_84268762
AX_84268889	ATCAACATATGTGGGCCACTCAACGTCGCGTTCCT[C/T]GCATGAACAAAATGTTGACGCTGCTCAATTTGCTG	AX_84268889	AX_84268889
AX_84269272	TTTCTTGTTATGAATGAGTAACGAAGTAAATCAAA[T/C]AGAAAAGCTTCCATTCTAGTATCCTCTAGGCATAT	#N/A	AX_84269272
AX_84269528	AAAGATAAGGGGCCTGAACTTGGTGTTTGGGAATT[A/G]GATCTGCGGTCAGAATTCCCAGTTTTGTTTACAAA	AX_84269528	AX_84269528
AX_84269704	GAGATGACTTACGCACCATTCAAGGAGGATAATGA[G/T]GTTTTAAGCGGGCCCCTTTCGTCTGTTGTTAACGG	AX_84269704	AX_84269704
AX_84270037	ACCTTGTTCGCCACCGACATTTTTGAAGTCAAAAC[T/C]GTAAAGGAAATCGAGCCCTCTTTAAAAAACCAACT	AX_84270037	AX_84270037
AX_84270155	AATCTTGGAGGATGTAAATGGTAAAACATGGAAAT[A/G]TGCTAGTGAAGTGATGGAGAGAGATGGGTATATAT	AX_84270155	AX_84270155
AX_84270230	GCTCGCTTGTGTTCCCATTGGAAGGGGATGGATGC[T/G]GTGGCGTGGTGTGGTGGTGTTAGTGTGCCGGATGG	AX_84270230	#N/A
AX_84270738	GTAGAGCCACCTCCATAACCTCCCATATAACCGTC[A/G]TAACCAGCATACCCACCGCCATAATCATTATACCC	AX_84270738	AX_84270738
AX_84270967	ATCCTGGAAGAGTTCAGCGCAACCATAATATGCTA[G/A]AGCGTCTCTTGTCATCCCTGGGTCATATGCTATAA	AX_84270967	AX_84270967
AX_84271577	GATACAAGCGCTTATATATGCAGATTTTTTGGTCT[C/T]GTTGTTACACTACTTCTACTGGTGAGACATTTGTG	AX_84271577	AX_84271577
AX_84272730	CGGTTGACGAGCTCACTGAGTCAACTCAGTTGGGT[C/G]TGGATTCAAGAAAACTTCATGGTGACGCCACCTCT	AX_84272730	#N/A
AX_84271731	CTTCCTCTATACGCAACTGCAATATAAGTTCATCC[C/T]TCTCTCTAACCTCCATTAACACCACCCCTCTTTCT	#N/A	AX_84271731
AX_84272199	ACCGACAGGTCACTATCATTCTATGAGGGTGATGA[C/T]AATCCTGATGTACGCCGTATGCATGACATATTGTT	#N/A	AX_84272199
AX_84272830	TCAGTCCATTTCTGGGGTTCAAAAGAATCACATCC[A/T]ATCTGTTCAGGCCTCTGCTTCACTCGGAGTAAAGA	AX_84272830	#N/A
AX_84274037	GTTCCGTTCCCAAAGGATGTTCCTCGATTGAAACA[A/G]CTTGGTGTTGGTGGTGTTATTACTCTCAACGAGCC	AX_84274037	AX_84274037
AX_84274231	ATCATTCAACTGCTCAATCAGCTACCATTCCAGAT[C/T]AGAGAAACCAGAATCGAAATACAAGTACTATCCTA	AX_84274231	AX_84274231
AX_84274498	ACCAAATCCCCTTCAACCTCTTCCTTCTTCATCAC[A/C]CCTCGTTCAAACGCCCCAACCAACTCACCCGCCTC	AX_84274498	AX_84274498
AX_84274569	GATCGGAGGTTGATCTGTGATCGGGAAGTTGAGAA[A/C]TCGGATTACGCGGATACACTTTGGCCATTGCCGTT	AX_84274569	#N/A
AX_84275975	GCTGCTGCAACAATGCAGCCACCTTATCAGCAACA[C/A]CACCACCATAGGTACAGCCACCAGGTGCCACCAAT	AX_84275975	AX_84275975
AX_84276187	ACTGATTCTGATGAAGGGATCATCTCATTTGCGGT[T/C]CGTGATTGTTCGCCACCAGAGCACAAGCACTGCAA	AX_84276187	AX_84276187
AX_84276222	GAGAAGAAGTGATTGACGAAGCTGGGCTTATGCCT[T/G]AAGTTATTCAGGCTGTGGTGGATGGTTCTGTTGTG	AX_84276222	AX_84276222
AX_84276944	ATAGTGTGTTGTGTATCCATCTATATGTGACTTGT[C/G]TTGTAGCAGAGGCACTCTTGCCTGCCTCTGAATAT	AX_84276944	AX_84276944
AX_84277032	GGGAAACAAGCACGGCTTTTTCAAACATGGTCAAT[C/T]GCGGGATATGTTGTTGCTAAACAACTGCTTGATAA	AX_84277032	AX_84277032
AX_84277101	GATGGAGGGAATAGATGGATAACAGCGGAAAGAAT[A/G]AAAGATGCTAACTTTGTATGAATTCATGTTTGCAG	#N/A	AX_84277101
AX_84277970	TTTGTAAATGTGTCGGGAAGGCACCTCGACATATC[A/G]GATGATGATATGAAGGAGTACATTGTGTCGTACTT	AX_84277970	AX_84277970
AX_84278090	AGTTCCATTTATGCGAATATGTCCTGCTCCCTCGA[C/T]CCATTTCAACATCATATCATGTCCGCGATTAATAA	#N/A	AX_84278090
AX_84278653	TTTTCGTCACGTGCAATCCACATGTATCGTACACC[G/A]CTATCGTGTACACCAGCAATGATTTCTTCCAATTG	AX_84278653	AX_84278653
AX_84278831	GCAACACTAACAACTACCGCCATGTACTTTATTTC[C/T]GTGTTCCTTTTTGGATCTGTAGCTACCAGGGAGAA	AX_84278831	AX_84278831
AX_84279413	CTAATATGAACCAAACCATCAAAAAAACCAAGAGT[A/G]ATAACATCAACCCAAAATGGACATAAAACATAAAA	#N/A	AX_84279413
AX_84279668	TACCAAAAGGAAACCGAAAACTGAACACCACCCGT[A/G]AACCAAATAGTAATAATAAAACAACGTATTTAAAC	AX_84279668	AX_84279668
AX_84279900	AACCAATCCAGTTCCAAATCCAATTATATAACAAC[C/A]GGAAAAGCTACGTTAAGTTTCCAGTTAATTAATCA	AX_84279900	AX_84279900
AX_84279931	TGTTGAAACCATGTTGGTACAAATTCAGGTTCAGA[G/A]GAGGTGGACCTAGCTTCAAGAGATGAGGGATCTAA	#N/A	AX_84279931
AX_84280621	TATAATAAGTTTTGTGGTCGGGTACCTTATCAAGC[A/G]GACGTAGAAGCAGCATCAACGGCAGATATGTGGAC	AX_84280621	AX_84280621
AX_84280655	CAATCTCCGGTGAGTTCGATATCCGATAGTTCACC[T/C]GAAGAAGTTGTTGCATACTGTTTGATGATGCTATC	#N/A	AX_84280655
AX_84280827	GGGATGAACTGGGAAGATTCTCCTGTATCCGTGCT[C/T]GATGTCCATCAAGAACTCATAAGTTCAGGGCTACG	AX_84280827	AX_84280827
AX_84280908	TGGTGAAGATGCTGGTGGCGAAGAGTAAAGCTGGG[A/T]TGGTGGTGCAGGTGATGGAGGAGTTTGAAGGGATT	AX_84280908	AX_84280908
AX_84282556	ATATCAATTTATCAAACAAACAGAAAATAGTAGCA[T/C]TACTGTGTGACCAGAACAATCAAACTATACCATAA	AX_84282556	AX_84282556
AX_84282614	TTCAAACTGATACAAAGATCCGGTTTCAAACAGCT[C/T]GTTCGATCATCGCGAACGAGTATCTTCTTAATCTC	AX_84282614	AX_84282614
AX_84282922	TCGGGAACTCACCTGTGAAAATTGACACGGCCAAT[A/G]CATCGCCTATCTATCTGAAAGGAGAGAAGTATCTA	#N/A	AX_84282922
AX_84283558	CTCGAGGAACCCGAAGATTGAACCGCACAATTGCA[T/C]CGGCTGTTGATCATGCGGGTTGTGACCGGCATCGT	AX_84283558	AX_84283558
AX_84283986	ATTTCTTCACTTTTAGTAAACAGGAGGTTAGCAAA[C/T]AAGATCAAATTGTTGAAGAATTTTATCTGAAATTT	AX_84283986	AX_84283986
AX_84284155	AATTTACCTCCGGGAATTGTAGATTTAGAAGTAAA[C/T]GAGCCTGCAGGAATAATGATGCAAGCAGCTTCCTC	#N/A	AX_84284155
AX_84284157	GGAAATGGGTCCTGTTAAGATTAGTAAGTTATAAA[C/G]TTGATTTAGGGAGATGAATAAAGGGTTATGTTGGA	AX_84284157	AX_84284157
AX_84284864	CGGGTCCCGTCGAAACACGCTGTAGCCCATAAACC[C/T]GGCGGGATTCGTCTTATCCAATATACAGCTTCTTG	AX_84284864	AX_84284864
AX_84285586	ACGTCAGCTGCCACATCACTAATCAAGTGCCACCT[T/C]AGATGTCACGTAAGCCAAAAAAAGCCACGCCATAT	AX_84285586	AX_84285586
AX_84286897	GCTACAGGGTTGCTTAGACGGGCCATTATAGGGGA[C/T]GAATTGACCGACAAAGAAAAGCAAGCTCTAAGAAG	AX_84286897	AX_84286897
AX_84286942	CGTAGTCTAGAGAAGTTGTCATTTGTGTTATCAAA[A/C]GTGGTGTCAAAAATTCATGAGTCGTTTCTTTTATT	AX_84286942	AX_84286942
AX_84287882	TGGAGTGCGGTTTTCACCATGCTTATGTTGTCGGC[T/C]TTTGTGGCGGGGTTGTTTTTGACTAAACTTGTGGT	AX_84287882	AX_84287882
AX_84288595	CATATGATATGACAGTTTAATTTCTTTTTGATTAA[G/C]TGAGACTAGTTAACATATTCAATAATCAACTCCAT	AX_84288595	AX_84288595
AX_84289201	CATAGTATTGCACATACCATTTCCATGTCATCACT[A/G]TATTGGTTATAAACATTTGCACCCTTTGACTTATC	#N/A	AX_84289201
AX_84289204	ACCCTTGTCGGTTCTACCACATCTTGAATACAGCA[C/A]ATCTTTCCTCTCACCAAGTACAAGTCTTGTCTTTT	AX_84289204	AX_84289204
AX_84289748	GATGGGGAGTAAGTCTGCGGTTTCGAGGGAAAAGA[A/G]GAATGGGGGGATGTTGAATGCGAGGAGAAGCTGTG	AX_84289748	AX_84289748
AX_84289931	ACCATAGTCCAAATGGCCGGTTTCCGTTCAAACCA[A/G]TTAGCCCTTTTACTATCTCTAATGGTAGCATTAAT	AX_84289931	AX_84289931
AX_84290415	TCTGGCTTGAGGACTTTGAAATAATGAAGTGAAAC[T/C]GTGAAAGTTGGACGAGGACTATAACTATAAACGTT	AX_84290415	AX_84290415
AX_84290570	ATTGAGATCTTGAGGCCTGTGAAGGTGCAGCTACA[A/T]ACTTCTGCTTTCTGGTGGAACTGAATATAGATGGG	AX_84290570	AX_84290570
AX_84291149	AAAAGAGGACAAAGGGGATACAAGCAGTGGGAGTC[A/G]GAAGTGAATATTCTCGGGGGGATTATGCATCAAAA	AX_84291149	AX_84291149
AX_84291285	TCCGCGGAGGCTTGGAAGCGCATCCGCCCATGTCG[A/G]CGTCGGCCGGGGTTTATATAGGTGGTCGGAGGATC	#N/A	AX_84291285
AX_84292460	GTGCGTTTATTTGCCATTGTATCCATGCAAAGATC[T/C]GGAAGTGGATGGTTTGAGACTTTGTTAAACAGTCA	#N/A	AX_84292460
AX_84292849	ACCGCAGCGAAAGAATGCAAAGATATCTCACCGGT[C/G]TTGATGGATTACATTTCATGTTCTAAAGTGGTACA	AX_84292849	AX_84292849
AX_84292910	ATTTGCTTGTTGTTCCTTTTGGCCTTTTTTGGGGT[C/T]CTATATCCCTACAGTCGCGGAACTATCTCAACTTC	#N/A	AX_84292910
AX_84293115	GGTTGCCTCTGATGGTTCTTTTGATGATGAGAAGA[C/T]GGAGAAGATGAAGAAGGTGAAGTGAATAACTGACC	AX_84293115	AX_84293115
AX_84293299	GATTGTGCTTATCAGTATGGAAGCGGTTTCCCTAT[T/C]GGGATTGCGGTTTTGGTTGCAGCAGGCTTTTTTGG	AX_84293299	AX_84293299
AX_84293351	GAGAAAAAAAAAGAAGAGAAAAAACCCGACGGCGA[A/C]GGTGAAAAAGAAAAGGAAAAGGAAAAAGAGAAAGA	AX_84293351	AX_84293351
AX_84293778	AACTCTGTTGTCAGCTATGAAGCTTTGCATAAACT[C/T]GGAATTGCACAGCCCACTCAGTTTCTGCAGGCCAG	AX_84293778	AX_84293778
AX_84293881	ATGGATTGCTGCCTTACAAACAGTGATGCTCATGT[A/G]GTCGGAGGATCAGAAGACGGGCAGCTTTTCTTTTG	#N/A	AX_84293881
AX_84293960	GGACCGGGGATGCAACGGATGTAATCCCGACAGGT[G/A]GGAAATCGGGATCTGATGAACCCGGGTACATGGTT	AX_84293960	AX_84293960
AX_84294328	AATGTTTTCCCGTTCACTCCTCAGTACATAATTCC[G/T]GTGGCTGGTATGATGGTTGGCAATTCGATGACTGT	#N/A	AX_84294328
AX_84295384	TCAGCCCAATCGCTCAAAGCAGTCTGCAGCCAAAC[A/G]TTGTACCCAGAATCCTGCTACAACAGCATATCCGA	#N/A	AX_84295384
AX_84296616	CACCGCTCGTCTCCCTTGTCTCATACCTCACCGTC[A/G]TCTCCTGAATCTCACTTCTCCCCCTATCTCTCGTA	#N/A	AX_84296616
AX_84296665	ACGGTTACATGTTTTACACTCGTAGCAGCTCGTAT[T/G]AATATGTCCTCCACTGGCTGTCATCTCTGTAACGC	#N/A	AX_84296665
AX_84297386	AAATAGGTTAGTGAAAGTGGCGAAAACGGCGATGA[G/T]TAAGGCGCCACATGTCCAGAAACTGTACTGGGGGA	#N/A	AX_84297386
AX_84297894	TCTTTCTGATATCTCCGAAAGAATGGCTGTTCAAA[C/A]TCAGATGTGAAAGGACGAAAGTGCCCTCGCCCCTC	AX_84297894	AX_84297894
AX_84298287	TGCAATGATCAGATCAGATGTCAAAGTATGTTACA[A/G]TTATGTTTAGTTGTTATATGTTGATTGTATCTGTA	#N/A	AX_84298287
AX_84298384	TGAACATCCTTCTCACATTCATAATCGGATCAGGG[C/T]TTGGATGGGCGCTTGTTAAAATCACCAGAACCCCG	AX_84298384	AX_84298384
AX_84299406	TTTGTGATTTATGCTTGATACTCTTTGTAATATAT[A/G]TGGTGGAAAAGGGGTGTTTGATATTCTTTTTTATT	AX_84299406	AX_84299406
AX_84299695	GTGAACCACAGTGATGGCGAAAGGGGACTCCTTGT[C/T]GGCATCATGGTGGGCAAAGAGGTGTTTGAGAGCCC	AX_84299695	AX_84299695
AX_84300909	CCCAAACCAAGAAGCTCTCTTCTCCGGCAGCTACC[A/C]GAGGCATTGAACAATCAGAGGAGTCATTGAGAAAT	#N/A	AX_84300909
AX_84301621	CTCTACGACGCTGACCCGGCAATGCTGACTGCTCT[A/T]GCGGGAACCGGAATCCGCGTAACCGTTTCCGTCCC	AX_84301621	AX_84301621
AX_84302194	CGTGTGTGTTTGAGAGACAGAAGTAGTCTTTGATT[G/A]AAATGAGAGGCTGAAGCAGTAGGGTTATGAAGAAG	AX_84302194	AX_84302194
AX_84302317	GCTTGCCGCATTTTTACTAAATCGTCATTCATTTC[A/G]GTAACGGCTTGCTCTAAGATCTTTTCTGGGTCTTC	AX_84302317	AX_84302317
AX_84302517	AGCAAAGACCAACAGTCAAACACAAATGGAAGACA[G/T]AAATCCAAAAGTTTATGCTCTGCGGTTAAAAAGAT	AX_84302517	AX_84302517
AX_84302647	GAGCAGGATTCAGTTGGGGATGGGTTTGATCTTGA[T/C]GTTCTCAAGACACGTCACGAGTCAGCAATAACTGC	#N/A	AX_84302647
AX_84302850	GAAGGGGCTTGGTATTACGAGATTAAGGTGGTGAG[T/C]TTGGGGGAAACGGGGCATACGCGGCTTGGGTGGTC	#N/A	AX_84302850
AX_84303872	AAAATTTTGGTAAACCACAGTGTCTGATAATCAAC[G/A]TTGTATAAGCTAATAAAGTTGTATTTGTGTAACTG	AX_84303872	AX_84303872
AX_84303954	CTTGTTCGGTACATAGTGGAAGAACCTCCAGAAGA[T/C]GCTGAAAAGGGGCGAACTTTTAAGTACGTTTTTGT	AX_84303954	#N/A
AX_84304058	ACCAAATCACACGACGACGGAATCCCAACCGACTA[C/T]GTCAAAACCCTAGCCCGATTCAAATCACGACACAA	#N/A	AX_84304058
AX_84304157	ATACTTTCTTCGGTTTGATACTCCGGTATTAAATG[A/G]TAGTACATTATTTGTTCAGGCGCTCCCGGGTCGCT	#N/A	AX_84304157
AX_84305511	TCTTTAGCACTTGCGGTCACCATGTCGAATAACAA[C/T]CAACAAGACCATGATAAGCAGGGATTCCAACACCA	AX_84305511	AX_84305511
AX_84306195	AAACCCGTATCCTTTTGGAATAAATAAATAAGTTC[A/G]TCGTTGTACGAAACAAGAAGCTCGCTTGTGTGGGA	#N/A	AX_84306195
AX_84306954	GATGAACAACAAGATGAAAGTTTAGTTGGGGCGAT[A/T]AAGTCTTTGTTTGATCCTAATGAGAAAACAAAGTC	AX_84306954	AX_84306954
AX_84306980	CTGTTAAGAAAGAGCCCGAGACTCAGTTGGCCTCA[A/C]GAAAGACAAAGTAGAGTCTGGTTTTTATCGGTGGT	AX_84306980	AX_84306980
AX_84307464	AATTCAAAAATAGCAACATTCAATATTTAGTAAAC[G/A]CACTTATGTAGCGTGATTGTAGAAAGGAAGGGGAA	AX_84307464	AX_84307464
AX_84307553	AAAGACAACAAGTCATCACTTTGGGGCTGGAACAC[A/G]TTCAAATCCTTTAACCATATCCGTAACAAGCGATT	AX_84307553	AX_84307553
AX_84307619	AACTGTGGCAAAATTGGTGCATAATTAGCGGCGCT[G/A]ATTAAGGGGTTCGTGTAATTAAAATGATTGATTTG	AX_84307619	AX_84307619
AX_84307872	ATGTGTTATGGCAAGACGGAAGTGAATCATGCGGG[C/T]TGTATTCGAATACCCTCGGCCCGATTAACGCACTC	AX_84307872	#N/A
AX_84309078	GGATTCCCATTGTAAGAGGATTTAAACGGTTCAAG[T/C]GTAAACCTGAACCCTTTAGTATTATGATATAATTT	AX_84309078	AX_84309078
AX_84309561	ATGTACAACTATTTCATGCAGTTGGCAGAGTAGGG[A/T]AAACCTGTTGAATATTGATGAGGTAGTAAAAAAGG	#N/A	AX_84309561
AX_84310249	AACCAAGATGGATCAACTGATCAGTGGTTCTAATG[G/A]ATGTATTGGTCTAGTTTTGTCATATTTCAAATTAT	AX_84310249	AX_84310249
AX_84310265	TTGTAAACATTTGTTTCAGAAATCTGGCCATGCTG[T/C]GATAGTTCAGATGTGATCTCTTTGATTTTTTGTTT	#N/A	AX_84310265
AX_84310567	GGAGAAAGCGAAATCGAGAGTAAAATCGATATTTT[G/C]GATGATGATGAGATTGATTGGGAATTAGATTTTGA	AX_84310567	AX_84310567
AX_84311275	CATTATCATTACCAAAGCTGTCACCACCACCAAAG[T/C]TTTGGCTTTCTCCGCCAAAACCACCACTAGCACTA	AX_84311275	AX_84311275
AX_84311313	CTTGGTTGTTGATCACTATCATAGCGAGAATCATG[A/G]TTCAAACTGAGTGAGTGAGCTTCTTCTTCCCAAAA	AX_84311313	AX_84311313
AX_84312879	CAAAGTATGACCAATTAAAAATATCAAAAAACTAC[C/A]TGGCAAAAACAAATATTTACACTAACTAAATGATC	AX_84312879	AX_84312879
AX_84313762	CAGAATATAAGTGATATATATTTCATTGGAGGATT[C/T]GGGACGGTTGCTTGGGTTAATGTTAAAGAATATGA	AX_84313762	AX_84313762
AX_84314283	TAGGAAAGATATACAAGAGGCAAAAGTAGAAATGG[G/A]AAATTTTCGTGTTGTCTGTTGTGTGTTGCAATAAG	AX_84314283	AX_84314283
AX_84314380	GAGTTGAAGCTGCCGCGGATGGTGCTCCGGACTAG[C/T]AGTCTTGGTTGCGCCATTGGTTATGGCGCTATACC	#N/A	AX_84314380
AX_84314784	TTTGCTTCACTCCTAAGCATTGTTGGAGTACCCGC[A/G]CAACTGAAGGAGGTCAAGGTATATGCTTGTGAAGA	AX_84314784	AX_84314784
AX_84315509	GTAGTTTTGCCATCGCTATAGACTAAATCATAGGG[T/C]GAGTCTTCTGAAAACTCGGTGGGCATAGATTTCCA	#N/A	AX_84315509
AX_84315939	CGCGCCTGATAGACCTGTGATATCAAAACACATAG[G/A]ATCAGGCAATAAGAAGAATGTTTCACTGATAATGA	AX_84315939	AX_84315939
AX_84316338	AAGCCTGAAAAGGCGTTGCAGGGTAAGAAAAAGCC[A/T]TTCAGAGACGGAGGTGATTCGGGAAACCGTGAAGA	#N/A	AX_84316338
AX_84316461	GCAGAATTTGAAGCGGAAGTTAAAATGCTTTCTAC[G/A]TTGCGCCACCGTAATATTGTGTCCTTGATTGGTTG	#N/A	AX_84316461
AX_84316703	CCGAGTTCAAGTACAGATATGAACATGAAAAGAAA[G/C]AAGCTCTTGTTCTGTACAGTGTCGGTCTTCATACC	#N/A	AX_84316703
AX_84316712	GCCATTTGGAAATGGCAACGGCTTCCGTATTGGTC[G/A]CCGTACGAGAACGTGTCGGGTTACGATATGCGATC	#N/A	AX_84316712
AX_84316837	GCCGGCCCTTTAGCTGATCTGAAGCCATGGTAGCT[C/T]CTAATAATGTTTCGTTTTCGAGTTTATACAATGTT	AX_84316837	AX_84316837
AX_84317153	CCAATCCCAGGAAATTGCCATCTACCATCTTGAAG[A/G]GGATGAGCAGGATATCTAAGTTCTCCGGAAGGTCC	AX_84317153	AX_84317153
AX_84317223	TTAAACCAATAGGCCATGTAATCAGATTGTAACTA[T/C]AGCCAGATAGATTGTCTTACTTATAAAATAACATG	AX_84317223	#N/A
AX_84317275	ATTTCATTGAAGGCGCAATGTGGTTACCACAAACG[A/G]CGGTGAAGTTTGAGTCGACTTTATGATCGTGAAAA	#N/A	AX_84317275
AX_84318144	TCGGCGTTGCAGATTCCGTCGGATTATAAGTATGC[C/G]AAGGAGTTGCTTAGGGTTTGTGATGCGAATAGAGA	#N/A	AX_84318144
AX_84318276	CAGTGAGATCTTTTAGCCCGAAGATTCACTCACAA[C/T]GCATTCAGCAACCGCGCTGAGCTGAATGTGATTAG	#N/A	AX_84318276
AX_84320177	AGCAACCGGGACCAAACGCTATTTCTTCCTCCGGT[G/A]AGTGATAATTAATCTACGTAATATATAAAAAAGTT	AX_84320177	AX_84320177
AX_84320435	TATAATATTGTGGACCCTACAAGTCCTGTTTTGGT[G/T]GGCCAAGTTTGGGTCGGCGGGCTGTTTCAGAAAGG	AX_84320435	AX_84320435
AX_84320529	CTTACAATCGCGTCTCCTATATTGACGACATCTGC[T/C]TCAACAGAGAGCAGTTTGACTGATATTTTGGTTAG	AX_84320529	AX_84320529
AX_84321716	AGAAAAGCCGAATCAGAAGTTCTCTCCAAATACCC[C/G]AGTTCTGGTGTAGTCTTAAGACCTGGATTTATATA	#N/A	AX_84321716
AX_84321962	ATTGGAGGTCCATCGACTCCAGCTACTTTTGTTGC[T/C]GTTTACGCTGTTTTCGGACCCACATTTCCTGGAAT	AX_84321962	AX_84321962
AX_84322136	CCTGTAATGTTTGCACTCAGAAACGCTTTATTTCT[C/T]GAGCCTCCATCTCAGTCTCAACAACAGTTTGCAAA	AX_84322136	AX_84322136
AX_84322221	AAGTCAACTGAAGAAGATAGACACCTTGCCGTTAA[C/T]CTGGAAAACAGCAAGTGGGAATTATCTAATGCTGA	#N/A	AX_84322221
AX_84322542	GGTGGTCTGGCCGCAGTCACAACAACACCCTTTGA[C/T]GTGATGAAAACTAGAATGATGACTGCACCTCCAGG	AX_84322542	AX_84322542
AX_84323225	ACCGTTGGTGATTATTTCGCAAGCACAAAAGCTCT[G/T]TGATAATCATCTTTAATCCATTTATTTTTGGTCAT	#N/A	AX_84323225
AX_84323299	CATGGACCGAGTGTAAAAGACGAACTCAAAGAAGC[A/G]ATTCGTGTTCTTGACGAACTAAAGGTGAAAGCTTG	AX_84323299	AX_84323299
AX_84324120	CTTGACCTCGTGCAGTTGCCGCACGGGATTCGATC[T/G]TTATGGGCTTGTATTTTAACTCACGCGTTGCGGCG	AX_84324120	AX_84324120
AX_84324529	AATCCTAGATCTGTTTATCATAATCGGTTTTATTC[G/A]TCGAGTTCTGAAGAATCGGTGATCGCGAATGTTCC	AX_84324529	AX_84324529
AX_84325456	ATACAAGGACTTGAATATAAATCTTACCAGATGCC[T/C]GGTTGCAAAGGTTGGCACTCGGAATCTTCAACTAC	AX_84325456	AX_84325456
AX_84325582	GTATGAGGTACCAATAAGGAGGGTGTCTATCTTGA[C/G]TTCTGCCACCAAACCAAGATGGTACTTGCTTATGT	#N/A	AX_84325582
AX_84327640	AAAGAAAAGCCAAATGGAGTGAACTGGTCAACTGA[T/G]TCGAAAGTCGCCAAAAGTGTATTTTTAATGCATAC	AX_84327640	#N/A
AX_84328392	TTGCTTGCCTAAGTAGATAATCAACTTGCTCTGCA[G/A]TACTTATATCTCTTTTATCAGTGATATCTCTACCT	AX_84328392	AX_84328392
AX_84328829	CTGCATACAGAACTCAGAACACATACTCGAGAGGC[G/C]GTTCCCCTAGTTTATACTCCAATCCCGCGTATCAA	AX_84328829	AX_84328829
AX_84329310	TACTCCCTTGTTCAAATCTATAGAAAAAATGAAAA[A/C]CGCAGCCATACGGATACATGATGAAATCAAGGAAA	AX_84329310	AX_84329310
AX_84330918	ACATCCTAATTGTTGACCTTTTATTATACGAAAAG[C/T]GGTGGTGCTAGATCTTTGTGCAATGATTATAGTTT	AX_84330918	AX_84330918
AX_84331321	AGAGATGAAATTAAGAAGCATATGAATTAAAAGAG[T/C]CCTTATTGTTCTTCTGCTTTCAGTTATCTAGCTAG	AX_84331321	AX_84331321
AX_84331527	AGTTGTAGGCTACGATGGTTGAATTACCTAAAGCC[A/G]GATGTTAAACATGGAAATCTTACACCACAAGAACA	AX_84331527	AX_84331527
AX_84331574	CGCGTCTAAGCAAATTAAGACCATCCATTTGATGC[A/G]AGAAAATCGACAAAGATGTGCCTCAACGATCGGCA	AX_84331574	AX_84331574
AX_84331954	ATATTCAAAGCCTTGAGTTCTAAAAGATCCACACT[C/T]TTAAGCGCGGTGGAAAGAATCAAAAAAGAGATTGA	#N/A	AX_84331954
AX_84333968	TTTGCCCTAATAATAATCTTCATACCATCAGAATC[A/C]TCATCCAGATCATCAATCACCCTAAAACCTCAACC	AX_84333968	AX_84333968
AX_84336803	CTTCCTAGGGTTTCCAGTCTCGATAACGTTAACGG[C/T]ACTGTTGATGTTATTGCGGCTAGTTCTGTTTCCTA	AX_84336803	AX_84336803
AX_84336808	AACTGTTGGAAATTATTAAGCAAAAACCAAC[T/A]ATAGTTCAAGATTCTACAGATGGCAAGTGTTTGAC	AX_84336808	AX_84336808
AX_84336833	CCGGATATGGTTAATAAGATTTTACCGATTGGTGG[A/G]CCGGGTAAGGCGTTGACACCGTTGGAACAAGGGGA	AX_84336833	AX_84336833
AX_84337258	TTAAAGGGTTTGAAAAATGAATGGGCTAAAGGTAT[A/T]CTTAATGATATTGAAAACCTAACAGAAGAGAAAAT	AX_84337258	AX_84337258
AX_84338488	CCTTTGAATTTCTGAACAAGGCTATGAACAAACTG[C/T]GGCGGTGCACAGTTTATCCCAACAGCTGCGATTCT	AX_84338488	AX_84338488
AX_84338898	GAGAATCAATCTTTGCCTAATAATGTGTTTTCAAC[G/T]GCAAACAATTATGCATCATGGTGTGACAATGGTGG	AX_84338898	AX_84338898
AX_84339300	CAGCGGTTAGATTGGGAGGCGATGAACGCGAAAAT[T/C]GGCCGGTGGATTCGAGCTGCGAAAGTGTGTATCAG	#N/A	AX_84339300
AX_84339681	ACAAGCAAAGCAAAACAAACCAAAAACCGTTTCAT[A/G]CGATGGTTATCATTCTGGAATAGAAGCGGCATCTG	AX_84339681	AX_84339681
AX_84340058	AGTAGTGGAATCCCTCCTTCTCTTAACCCATCGTC[G/A]TGGGACGGTTTTGCCCCGTTAGCGTCGTATTTGTT	AX_84340058	#N/A
AX_84340103	GGTAAATGGAAAGCTACCCTCAGCTTCTACAGGCC[C/T]CTTCTCAAAGATCAAGCAAATGCAGCAGAATTCCC	#N/A	AX_84340103
AX_84341589	ACCACAGGAACCGCGAGATCTTTCATGCTTTGGAT[A/G]ATATGACAAGGGACAACCACATGACACAACAAATG	AX_84341589	AX_84341589
AX_84343794	TCCCTCGAATCAGCTGTCGGTGCGCAATATATTTC[A/T]ATTCCTTTAGCATACATTGCTGTCCTTAATAGTGG	AX_84343794	AX_84343794
AX_84344413	GTCACCCTTGGAGCAATCCTCCAACGTGACGCCGC[A/G]CTCCGCCAAGTGGCACACCTAAGAGACACCATGGA	AX_84344413	AX_84344413
AX_84344507	ACCAACGTCTTTAAACGTTGAAAATCATTCGGCTA[A/C]TAGACCCATGCCTTACGATTCCGACCATAGGTTCA	#N/A	AX_84344507
AX_84345790	CAATGTATAAACACATCCTGCAAAAAGAGAATATA[C/T]CCGCGAGTTGATCCAGTTGTAATTATGTTGGTCAT	#N/A	AX_84345790
AX_84346041	TACCCAACATTAGCTATTGGAGATGAAGCCCATTT[A/G]TTTGCATTTAACTATGGAACAGAAAGTGTGTTGAT	AX_84346041	AX_84346041
AX_84347806	AGGGACGATGCTGGCCGGCTTGTGCGTACAGAGAG[G/A]TTAAGAACCAAAGATATAACCCACAGGGTAAAAAT	AX_84347806	AX_84347806
AX_84348325	TCTTGCGTAATCTTGATCCGGGTATCGTTATTTTG[C/T]AAGTTTTTTAGTTTCTGACTTGTTGTTATATAGAT	#N/A	AX_84348325
AX_84349221	CACAGCAGCCCAGTTCTAACGATTTCACCTTTCAA[A/T]CCAACCGTGCACAATCACCATCTTTCCGTCCAGGA	AX_84349221	AX_84349221
AX_84349247	CAAAATGCCATCTTTGATGAGCAAAGATTGACAGC[G/T]GGCATCGTCTGGTGAAGCGACCAGCTGTCGAGCGT	#N/A	AX_84349247
AX_84349251	AAGTCAACAAGCAGTTCAATAGCTAATGTCAACCA[A/T]CAAAAGGTTAATATAGTGGATAATGAAGGAGTCGT	AX_84349251	AX_84349251
AX_84349429	TTTTAACAAAGGAAAGAGGAGGAAGCTATGTGGTG[C/T]AGTAAAAGAGAAGCAGCTCTGAAGAGAGAAAGGAT	AX_84349429	#N/A
AX_84350028	AGTCAATACCAACACATACATCTCAAGTTACATCT[A/G]TTACATTGTGTATCTATAAATCCACTTACAGAAAT	#N/A	AX_84350028
AX_84350203	TAGAGGCAAGAGAACATGGTTGCAAATAATTTCAT[T/A]AAGGCACATGTGTTACGGAGACTGTTGCTTGCTTC	AX_84350203	AX_84350203
AX_84350366	TGAATATGAGAGGATGGAGATGGTAGCATTTATAG[G/T]GGATGAATTGGGTATAAAAAGAAAACCCTAGCAGT	#N/A	AX_84350366
AX_84350440	AATTCATTGATTCGTCATGCGACGTTACATCAGCA[A/T]ATGCAATAATCATTAGTGCTGCTAATGATGTTAAC	AX_84350440	AX_84350440
AX_84351259	CCAGAAACTGAAAGGTTTTCAGCACCTTGCTCCAC[T/C]GCCACTGCCAAAATCACCGTCAGACTCGTGGCTGT	AX_84351259	AX_84351259
AX_84352166	GAGATCCAAAATTGTGCAATTTATTAGACATGATG[C/T]GCCGAATTGATGTATCATATCAAAAAGGTTTGACA	#N/A	AX_84352166
AX_84353279	ATATTCATCCTCGCCTTCACTATATTCGTTAGCGC[G/T]ATATCATTAGGTGGAGTTGGAATATCAGACATGAT	AX_84353279	AX_84353279
AX_84354001	CCACTACCTAATATCCCATGAACATTCCTTAGCCC[C/T]GGATTTCCCTCAAATAATGTTGGCAATGCTGTTTG	#N/A	AX_84354001
AX_84356755	AGTTCGAGCTTTGCTTTCATGTGCTGCAACTGTGT[C/T]GACGGGGGTTATAACACAAATAATGCATATAAAGT	AX_84356755	AX_84356755
AX_84356804	AAACGGAGTGTTAACGATGCTCCGTTTGCGGGTAA[A/G]TCGCGGTTTGTTGGAGTGGAGGAGAAGAGTAGTAA	AX_84356804	AX_84356804
AX_84361480	GAGACCCTTGCAACGGTTATTGATGGAAAGCGTGT[G/T]GCAAAAGACATTAGGGAGGAGATCGCCGTTGAAAT	AX_84361480	AX_84361480
AX_84361660	GATTCTTAACCTGAGCAGACTGGGGAATTTATCGC[T/C]AGGGCGCTTGGTCGGGTAGCAAACTGGGGAGGGGG	AX_84361660	AX_84361660
AX_84362162	GGTATCTCAGAATCTATGATTAATCCGTCCACAAC[A/G]ATACTGAAATCATCAATGTTCTTGATTTCCTTGAA	#N/A	AX_84362162
AX_84362327	AAGGCGACTAGCTTGTTGTGCAACCGGTTCTACCC[A/G]CTTAACAAGGATAAAGAGGGGTGGTTCAGGCTGTG	AX_84362327	AX_84362327
AX_84363429	ACCAGTTGTTGATTTGCTTCGGATCTAATCCTGTT[C/G]TTTCCGCTAACGCTATTTTATCGGCCTCAGTAGGA	AX_84363429	AX_84363429
AX_84364004	GTCATTCCACTTGCAACCGGAAAAAGTTCTTTTGA[G/A]TCACCACTAAGTCGGTTTGATAGAACCACAAAGGC	AX_84364004	AX_84364004
AX_84364854	CCGATTTTCCTTTTTGACCTAAAATATCAGTAGTG[T/C]TGTATGATACAGAGTCATCGTCATCAACGTCGACA	#N/A	AX_84364854
AX_84367666	ATTGAATACGATCAACTCATTGGAATAATGCATCA[T/C]AGCGTGCGCCTAGATCCTGAAGAGGTGGCGATGCT	AX_84367666	AX_84367666
AX_84367761	GTTACGACAAACGGTTGACGAGTTAGTTTTCAACG[A/G]GTCGGGCCCGTTATCAGAAAATAGGAAAAGGTGTT	AX_84367761	AX_84367761
AX_84372186	ATTGTTGACGTCAGGGACGATGAGAGGAGTTACGA[C/G]GGTCATATTGCCGGTTCACTTCACTTTGCCAGTGA	#N/A	AX_84372186
AX_84372233	GAGACTGCAACATGGCCTCTTTCTCGACCGAATTG[T/C]GAAGAAAACGAGATATCGGAGACGGGTTTGAAGAA	#N/A	AX_84372233
AX_84372612	ATCATTGTTTCTACAGCAAGCTGTGCGTCTTTTAC[T/C]GATCCTTGCTTGCAAAAAGAATTCACCAAGATATT	#N/A	AX_84372612
AX_84373442	TAATAACTGATTCGAAACCTTCTGTGTACGCAGCT[C/T]GGCTAAATTGTCTGCGTAATTCGACGGGTCATCTT	#N/A	AX_84373442
AX_84374529	GTTATTCGCATGGAAGAGCTTGCAGAAGAGAGAGG[T/C]GATCATGTATCTAAGCTGCAAGAGAAGTCTCAGAA	AX_84374529	AX_84374529
AX_84380382	GTGAGCTCAAAGTTCATCTTTAATCTGTGATCGGT[A/G]ACCCTATTGTCCTTGTAATTGTATGTACGGATCTT	AX_84380382	AX_84380382
AX_84380604	TGGTTGATCTTGAGGGACTTCAATGAATTGTATGC[A/G]TTCGATAGTGTTTTTAGCTAGTGATTCGATGTAGG	AX_84380604	AX_84380604
AX_84381040	TCTTGTACCTTCGAGATCACAAAGGTTGGACACCC[C/T]TACATTGTGCATCAATGAAAGGGCGAGTGGGAGTT	AX_84381040	AX_84381040
AX_84381684	TGAACTTCTTTGATACACAAATTACCAGTGCAAAT[G/A]ATATGCTGAATCTTTCCAGGAACAAGCATAGATTT	AX_84381684	#N/A
AX_84381832	ATGCTATTTTTTGCTTAGGTGGCTTTAACGTCTCG[C/T]GTTTTCGCTTCTTGTTAGATTGCTTTTGTTTCTTA	#N/A	AX_84381832
AX_84382167	TTGATGAAAGTTGTTGGAAGAGCTCCTGTTAAGAG[C/T]TTCTTTTAGGACTATAATTATTGATTTTAAAAGGG	AX_84382167	AX_84382167
AX_84382894	GCTTTAAAGCCGGTAAGGAAGAGGGGTAATGATGA[A/C]GGAGGCATCGTTGAGTTTGCACACTTGTTTTGTTG	#N/A	AX_84382894
AX_84383409	TTAGAGACCAGTTATGAACAACCTTGGTGAGAATT[C/G]TGTGTTTCTAGTTTGACATGTTAGGCTGTTAAGGA	AX_84383409	AX_84383409
AX_84384153	TTTTGTGCAGGTTTTGAAGCTCCCAAACTGAGGTA[T/C]TCCACTATTCCCTGTAGCAACAACAGCTTCTGAAG	#N/A	AX_84384153
AX_84386452	ACCAAAGAATCCAACGTCTTATGCTCTGAAATAAT[C/T]GGTTGAAGCAAGTAATGCCTAGCCGACGCTGCAAT	AX_84386452	AX_84386452
AX_84387633	GTGGTATCAAGCAGAAGAAGTTTATCCTGTTGATG[C/G]TACTCCTGAGCAAACTCAACAAGCATTTTGGATCC	#N/A	AX_84387633
AX_84388924	TCATTTTTAAGCCATATGACTTCGACTCGCTTGCT[A/G]AGAAGATTCTAAAAAGAATAAGTGAATGTTTTGAG	AX_84388924	AX_84388924
AX_84390930	GGAAGTAACTTTCACGATGTTGTAAGAATCCAACT[C/T]GAGCCATCAAGATTACTCGATATCCTCACTAAAAA	AX_84390930	AX_84390930
AX_84391894	ATTCATCTCTCCTGGTTAATGTTAATCTAAATGCG[T/C]CCCCCCCCCCCCCCCCCCCCATATTGGAAAGTTCT	AX_84391894	AX_84391894
AX_84391954	GGTGAAAGCGAGACGTTTTTGCAAAAAGCGATTCA[A/G]GAGCAGGGGCGAGGGCAGGTGATGGAGACAGTGTT	#N/A	AX_84391954
AX_84392488	AGACAGAAAATTGAGGTCATAATGATAAAGTATAT[T/A]TAAGTTTATATGAAACAAAACATACTTTGAATGGG	AX_84392488	AX_84392488
AX_84392946	GATCTAAGGAATTATGAGGTCAAAGTTACCGACGC[C/G]CTTGAGGTGAACACGATGGGGTTTAATATTTTCGG	AX_84392946	AX_84392946
AX_84393004	TGCATGGAGTGAAGATGAAGACAACAAGCTGAGAG[C/G]CTATATCCAAAGATACGGCCACTGGAACTGGCGTT	#N/A	AX_84393004
AX_84393111	CCAGACGCCTTCTTCTCCGCACCAGTATTCCTCGA[C/G]CGCAAATTGTACGGATTTGCACCGTCCAATTGCTG	AX_84393111	AX_84393111
AX_84394407	GAGACCCATCAAATTTAGGAGCTTTTAGTGGCAGG[A/G]GCCGTCGTCTAGCTGGACGCTAGCTCGTGAAACTT	AX_84394407	AX_84394407
AX_84394937	AAACAAAGATGAAATATTATGGGAATCAGTTAAAA[C/G]TCAATACGAGGAAGAAGGTCTCGTGAACCTCAACA	#N/A	AX_84394937
AX_84397959	TCCAACCCACGCATAAACATCACATTCCGGTCCTT[C/T]TACCCTCCTAAAAGTTACTGGAGTGCATAATATGA	#N/A	AX_84397959
AX_84398320	TATGCGGATTAGCTACTCACGATGATGGGCCGAAA[A/G]GTGAAGAAAACAATGATGAAGAAAATGATGTTGAC	#N/A	AX_84398320
AX_84403074	CACGTCAACAATTACATTAATTTTCAAATGGTTGA[C/T]GGGGTTTCTGTTCTTGAACAAGTTCACGAGCTTCA	#N/A	AX_84403074
AX_84403667	GATATGGCTAGACGAATAGATGGAAAAAATTGCGT[A/G]GTAACCGGAGCTAATTCTGGAATCGGTTATGCCAC	AX_84403667	#N/A
AX_84404022	ATTTATGATTAATAATGTATCAAATTAAATGGGTT[C/G]TATATTGAAAAACAATACATAAATGCATTCAAGTG	AX_84404022	AX_84404022
AX_84405106	GGGCTGGTCGTACCGGGCCTGGAAGGTGTTACAGA[C/T]TATACACCGAAAGCGCTTTCAATAACGAAATGTCA	AX_84405106	AX_84405106
AX_84405158	CCTTTGAACCGGTGTGCCGTTGCCTGAATGGATGC[C/T]TTACAGGCAAATGTAGTGTGATAGTGCATGTTCGC	#N/A	AX_84405158
AX_84410383	CAATTTCATGACGGCCGATTCCTCCACCGCCACTG[C/T]TACCCACTCCGCCGACAACGACGCCGGTAAAACTC	AX_84410383	AX_84410383
AX_84410956	CTCGTGTATAAACAGTTTCAGACGATGTTGAGCCA[A/G]TTGATAGGTATTTCGTATAATAATCTAACCACTTA	AX_84410956	AX_84410956
AX_84413787	ACGGTGCTTCGAAATTGCAGGAAAATGTCAACAGA[A/G]GAGAAGAAAGCGCTGATGACAGTTCTGACACAGTT	#N/A	AX_84413787
AX_84414353	ATCAGTTACTGCATCTGTGTGTTGTTCCTGTGGAC[G/A]GTTATGGCGGAGATTGGACAAGCATCCACTGAAGT	AX_84414353	AX_84414353
AX_84415425	CGTGATCTTACAAGTTTCATAACTGAAATTGCAGG[T/C]CGTGTTGTGTTTCTTGATAAAGGGAATGATGGCCA	#N/A	AX_84415425
AX_84415763	AAACCAAAATATCCATCCCTCACCATCCTTACTAC[A/G]CGAACAAACTGAAGGGGTGCTTTAATGGTGGAATC	AX_84415763	#N/A
AX_84415906	GATTCAACCATGGGACATGTTTGATCATAGTAGTT[A/G]GAACTAAGTGCGTTAATCCTGTTAAAATGGACTAA	AX_84415906	AX_84415906
AX_84418931	GGGTCATTTGTGGAAATTGTAGGGTCTTATCATAA[C/G]TTCTCACACTTCCAAATTCCAACTCAGACAAATTG	AX_84418931	AX_84418931
AX_84419532	GCGTCGTCTGCAAGTGTCACAAATGAGGGTCCTAT[A/G]ATGGCGCTTCGAGAGTGGATTGGCCAAGTGAACCT	AX_84419532	AX_84419532
AX_84423268	ACGGTATATAGATCCATACACTGTTTTCATTATTC[A/G]CTGATTGTTATACAAATGACCTAGGGTTTGTTTAC	#N/A	AX_84423268
AX_84424988	CAAGCAGATTGAAGAATGGGGGAGAAGAAGAAAAG[C/T]GCCACAGTGCTTATAAGGCTCGTGTCAGCAGCAGG	AX_84424988	AX_84424988
AX_84426262	TTTCTCCAAAGGTAGATGTGTTTGCATTTGGGGTT[A/G]TACTTTATGAACTTATCTCAGCTAAGCCAGCCATA	#N/A	AX_84426262
AX_84428136	GTGGGTGGTGGAGGACGTCTACCATACCCTTCAAA[C/T]AGTGTGGTATTGCTCCTATCACAAATTGCTAACAA	AX_84428136	AX_84428136
AX_84428679	TGGTGCTATGACCAATTGATTATTGTAAACACACC[C/T]ATCGCCATTCTCGGCTGCTGCAGCCGCAGCTGCGG	AX_84428679	AX_84428679
AX_84428759	ATGAATTTGGTAACTGGCAAGATATGTAACAAAGA[T/C]GTAGGAAAACATGATAATGATGAGATTCGGGTGTA	AX_84428759	AX_84428759
AX_84430794	GTGGTTTATGCCGAATGCCGCGCATACTAGTTATG[C/T]AGGCGTTGCTCATTTTCGTATTCTGTTGTTAATGT	AX_84430794	AX_84430794
AX_84432693	TGATCGGATGTTTGATCAAGATACTCGGTTCTAGA[A/G]CAGCAGAAGTTCAATCTGGATCCGTGTGTGTATAT	#N/A	AX_84432693
AX_84436473	GCGATAAGTGGCGGAACCTGTTGTGGCCCTGGGCA[C/T]CGTGGTTGAAGAGAACTCGACAACGTTGTGATTAT	AX_84436473	AX_84436473
AX_84436837	GCTATGCTTTTTTTCATTTACTCAGATACGCTTCC[C/T]GATTCACAACAATTTACGGGCTCAATGTCGACATC	#N/A	AX_84436837
AX_84437036	GTGCATGTAATACATGGATGGGCGTGGGCCGGGAC[T/A]CCAAATGAGGGTGCTGCATGGCTACGGTTACAGCG	AX_84437036	#N/A
AX_84437708	ACACCCGAATCAAAAATCGTCGACCAAGCCACATC[C/A]GAAACCCTAGACAACCCAAACTGGGGTCTCAACAT	#N/A	AX_84437708
AX_84442575	TTGGCTCTTTTCGATGAAATGTTGGAACAAGGTGT[G/A]AAGGCTAATGAAGCAACGGTTATGAGTGTTTTGAC	#N/A	AX_84442575
AX_84444679	CCGACCCGAGAAACAGGGCAGGTGTAAAAGTGGAA[A/G]TATCTCTTGACAAAGAAGTTTGGCGTGACGTTTGG	AX_84444679	AX_84444679
AX_84445399	TTTCCGGCGAACAAGACGGTGGAGCTTGATATACT[C/A]AAGGCACGTGACCGTGTCAGACACGCTAGAATCCT	AX_84445399	AX_84445399
AX_84445804	ACAAACGCGACAAACATCTTCTTGGTGAAGAAAGG[C/T]ATTGTTATGACCCCTCATGCTGATTACTGTCTTCC	#N/A	AX_84445804
AX_84446005	ATCAAGAGAGAATGCTAATTTGTTATTTCAGATCT[A/G]TCTATAAACCCTAGATTAACTATCCCCAAATCTGG	#N/A	AX_84446005
AX_84446568	GATCAAGTTTTTGTTGGTCGTTCAAAAAAAAGTTA[G/A]CAGAATTAGGCTTGGCAATCTTTGCCCAAACGCTC	#N/A	AX_84446568
AX_84447555	CTTTTGCTGCAACAATAACTCATGTGGATCTGATG[C/G]CCTTTTTGTTATCGGCTTCTCCGGAATGACGGGGG	#N/A	AX_84447555
AX_84449831	CTTGGGTTGCATCTTTTTAACTTTGATATGATTAA[A/G]GATGATAAGAGTGATGGGTATCTTGTGGTTGATAT	#N/A	AX_84449831
AX_84450670	CCATTGTTAACCCCTGTGGTCTAAAGGGTTGATGC[A/T]TGTTAAAGTAGTTTGCAAAAAGATTTAATCTTTTA	AX_84450670	AX_84450670
AX_84451905	CACTTTATAAAACCCAACACTTTACACACTACACC[T/G]TTATGAAGACAACATGCACCATATGCGTTCACAGT	AX_84451905	#N/A
AX_84455393	TGCAAGAACTAAAATGCCCGATGAAGACCCCACAG[A/C]CGAAGACTGGCAGACGTTTTTAAAACGGCCCGAGG	#N/A	AX_84455393
AX_84457731	GTAACAAAAAAGGAACACAAGCCGAATAATGGTGA[C/T]GGTGTTAGTGATCATTGTGATAAAAATGCTAGTAG	#N/A	AX_84457731
AX_84459659	ATCGCTTTCAACACTTTTTCTTGAGAAACGCCGTT[A/G]ATTTCCCTCTGCCAGTCGTTGCATATTATGAAAAT	AX_84459659	AX_84459659
AX_84460272	GTGGATGATTGGCCTAACTCTATTTCAGGAAGCAA[A/G]TGGCTTGAAGATCAACGAGTTGGAGAAGTGTCGGC	AX_84460272	AX_84460272
AX_84460430	TGCTTGACGATCGGGGTGAAGAAGCAGAGCAAAGG[A/G]ATTGGCGGGTACCTGATCAGCACGAGATGGCACAA	AX_84460430	AX_84460430
AX_84461391	TATAGTTTTTACAGCTTTCCTGTCTGAAAAAGGTT[A/G]ATATGTACAGAAAAGGAAGCAGTGTATGGTCATCC	#N/A	AX_84461391
AX_84462822	CTCGGGAAAAAGGTGTATGGTGTTACGGTTAGGTG[C/T]GGTGCATCACTAGTGTTTGCGTCCATAGGAGCCGG	AX_84462822	AX_84462822
AX_84463360	GAGAAGCGTCTCACCAAGAACTTGAGCAAGATAGA[C/G]GGTGGATCCGTTGTCGATAGAGTAGTCTTCAAGGG	AX_84463360	AX_84463360
AX_84465350	ATGGGAGATTCGGGTTCTATATGAGAATGAGTTTC[G/C]GGTTTACTAGCAATTGCGACATTTACCGCTGATCC	AX_84465350	AX_84465350
AX_84467389	TATAACGATCTCCTCAAGAATTCATTCACCAACTT[T/C]GAAAACGCCGACGAACCATCGCTTTGCAACCGCGT	#N/A	AX_84467389
AX_84468070	TTGTTCTTTCATCTTCTTTTTTGGTGGGATCACAA[G/T]CATGTTAAGTTTGGTATTTATGAATGTGTTCATGT	AX_84468070	#N/A
AX_84468351	GATATTTTCTTGACAGATGGTGCAAGTCCAGGGGT[C/G]CACATGATGATGCAGTTGCTGATACGATCGGAGAA	#N/A	AX_84468351
AX_84469271	TCATCTGGATTAAAGGGTGTTGCCAGGAGTATGCC[A/G]ACGTCTGCTGCTCTTGATGTTGTAGCCAAAAGTTT	AX_84469271	AX_84469271
AX_84469282	CTTCAACAAGCAGACATCAAGGAAGACTATATATT[G/A]ATGTCAGAGCCAGATCATATTATTGTAAAACCGAT	AX_84469282	AX_84469282
AX_84469890	ACCTTTAATTTTTGTGAATTTAAGCATTATGTTAT[C/A]AAGTTTTAAGTTGATGAAGTTGTATAATATGATAA	#N/A	AX_84469890
AX_84470837	AAACAATTGAATAAGTAGATGAATTCGACCTGATT[A/G]AACCACGAAAAAACCCTAACTTCCGGTGAGAACGA	AX_84470837	AX_84470837
AX_84472489	AAACGAACCAAATCCTCTTTTGAAACGAGATCGGC[G/A]TCTATGACGTCATCGTTGCATGTGAGAACCCATAA	AX_84472489	#N/A
AX_84472791	CTTGTTTTGATCATAATGTTTGGTGCCGTAATCCC[A/G]CTAATACCCCTCAAGTTTTCGGCTTTTCGAATAGT	AX_84472791	AX_84472791
AX_84474638	ACCGTAAAGGAAACCATACCATTAAATTAGTACTT[T/C]AATATGGTTTCTAACTAGGGCTTAATGTCACACAG	AX_84474638	AX_84474638
AX_84474979	CGGCCGCCCGGGCAGGTACCACAAGATCGACATCA[G/A]TCAAAGCGGAGTCCAGTGATTTAGCGTCGTTTATA	#N/A	AX_84474979
AX_84475892	ATATTGTCTTTTATGACAGCGGGCGCAGGGGTCGC[C/T]ATAGCCGATGTGACAATCGATGCTTGTGTGACAGA	AX_84475892	AX_84475892
AX_84476588	TGGCAAACCATTGCAAGAAGCTTGTTAGCTTCACC[A/G]CATGCAGAAGCCATTTGATCCATCACACCACACGG	AX_84476588	AX_84476588
AX_84478308	ATATTGGATATGGTTATGGTAACCCTTGTAGGTAT[A/T]TACAAGAAGTTTTTAGAAGCTTTTTAAGGTGTTTG	AX_84478308	AX_84478308
AX_84480464	TGACTTGTGAATCTGAACTAAGGTACAAGAATCGA[T/C]TTTGACCCAAAAGTCAACTGCTTCTGCCGAATTTG	AX_84480464	#N/A
AX_84480894	GGCTGGAAAAGAGAATGGCCGAAATCAGACTCAGC[A/C]GTACTGTGCATGGAATCAAATCTTGCAAGGTTCCG	AX_84480894	AX_84480894
AX_84482248	GATGCCCTCCTCTAGTAAGGGGAAGGTTTGGTTTA[T/G]TTTTGTGCTTTAGGTTGTACATGTAGAGTATTTAA	AX_84482248	#N/A
AX_84482291	CACACACAAGTCCTAAACACCTCTTAATATGTCTA[G/C]ACCACAAGCTTTTGATGTAACAAACACCAAGCCAT	AX_84482291	#N/A
AX_84482464	CCTCCTTTCCATCGCCAACCACCACGGTACTCTGC[C/A]GCCGAATCTGTCGGCTCTTGATGTCACTTATATCC	#N/A	AX_84482464
AX_84484238	AGAAGAAACCGCACTTGAACTTTGAAACAGGAAGC[G/A]TGGAAATAGCCTCTTGAGATAGACCCCGACTTTGA	AX_84484238	AX_84484238
AX_84485633	CCACCACTGCCCCGCTAACTTCTTGACAAAAATCG[G/T]TGAATTGTTGACAAATCGCTGGCCAGTTTGCATCC	AX_84485633	AX_84485633
AX_84487761	ACCGCAACGCCACCAGAGAGCTTTGCTAGTCTCTC[C/T]TGCAGCTTCTCGGTATCATAATCAGAAGCGCTTAA	#N/A	AX_84487761
AX_84493516	GTTAAATTCGGTGAGCACGTTGGAGTCTTGGGCTC[G/A]ACGAAAGAATTCGGTTCATGGAAAAAGAAGAAACA	#N/A	AX_84493516
AX_84497218	GTTTATATAACGTTTCTCGCAACCATTTTTACAAC[C/T]TCATTGTTTTTCGGCATTTCATTCATTTTGTTCAT	AX_84497218	AX_84497218
AX_84497620	TCAAGAACTTCCGGTCATCAACAGTTTGTGAAGTC[A/G]GGCACACCAAAAGATTGCGGCAAAGAGAGAAAAAA	AX_84497620	AX_84497620
AX_84498670	CGATCTTCACGCGCCGGCCTTCAGTTTCCAGTGGG[C/T]CGAGTTCACCGTCTTCTCAAAACAAGGGTGTCCTC	AX_84498670	AX_84498670
AX_84500115	GCAAATTTTGCACCGACACCTAGTTCACGGGTCAA[C/T]GTGATCGGGTATGATAACCGTAAGCCCGGTTCTTC	#N/A	AX_84500115
AX_84503011	CTAGACGCCGCCTCCTGCGATGCGGTTACGGTGCC[C/G]GCAACGTTCTTGCTTACCACGGTTTTACGACGCCG	#N/A	AX_84503011
AX_84503043	AGCCGGAGAATGCTCCGCGAGCCGTCTATGCGCGT[C/T]CGCGAATCCGCCGCTGAACAGATCGAGGAACAGCA	#N/A	AX_84503043
AX_84503333	GGTGTTGCTGTTCTTCCGTTTTTGAATTTAAAGGC[T/A]AGAGCTTTTGAAAATCTTGCTCCTGATGAATCCGA	AX_84503333	AX_84503333
AX_84503469	GCTCTAGCAGTTGATATTATCATTGAACAAGGTTG[C/T]TTGCAAGCAATGTTTGGAATCCATACGTTTAGACT	#N/A	AX_84503469
AX_84504775	AAGAACAAGCGGTTTTATTTGAAACGGCATCGTTT[C/G]GACGGTTATTATTCAGAAATAGCTCGGTCGGTGTT	#N/A	AX_84504775
AX_84506336	AGGAATGTATGCATTATCCCTGTGTCAGCACACGG[A/G]ACGAATCCTGCTAGTGCTGCTATGTGTGGAATGAA	AX_84506336	AX_84506336
AX_84506584	GAAGTTGGATTGAACCCTGATTGATGATGTGTGTT[A/T]CTATCTCTCTCAGGGTTTGAATAAGAATTTGTGTG	AX_84506584	AX_84506584
AX_84506964	AGTTGCGGTTCAAACTTGTAAACTAGCAACGATAC[G/A]TTTAAAAAAGCATGAACGTAAATCTTAAATCTTAG	#N/A	AX_84506964
AX_84508745	AACGATTACATAAACGCGCTTCGTCTTGGTCCTAA[A/G]CGCGGTGGTGTGGCCGCCATTGTTGATGAGCTTCC	#N/A	AX_84508745
AX_84508892	CAAGCACAAGCTGGCCTAAAAGCACTTGCTTCATC[C/T]GAGAAGACAGTAAATCATCTCCGTGAGAACTTTGT	#N/A	AX_84508892
AX_84510080	CTGATGGGCGCTAGTCGGGCTACGGGAACTACTCC[A/C]AAGAAAGGATGGTTTTCAAGCTAAATGTGTATTCG	#N/A	AX_84510080
AX_84511379	TGTTTGAAGCATCTAAACATTTACCGGATGTGCAA[A/T]TACGTATGCTTGCCATATAATCATTGATGTTTGTG	AX_84511379	AX_84511379
AX_84512623	TGTGATGATATCAGTAAGGTTTTCGGTAACGTGCG[C/T]GACCGGTTGAGCATGGCGGTGCAGGACTATGGGAA	#N/A	AX_84512623
AX_84512948	CTACATCAATCCACAGATTTGATCAATTCCGAGAT[T/A]CCAATGAACCTACAGTTAGTTAGTGATGTGGGCCC	AX_84512948	AX_84512948
AX_84516499	AAAACCCTAGACGGATATTCAGCAGGAGAAATGAC[G/T]ACCGTACCAGGGCAGCTGATCTGGGAGATCGTAAA	AX_84516499	AX_84516499
AX_84516709	CACAAGATTCTAATCCCCAATATTGCTGCTTTGGC[C/T]CTTTCTAAACTTGAATGCACTCCAGTTTCTGATTT	AX_84516709	AX_84516709
AX_84516749	TTGTGTTCATTTGTGCATGGTATGGTAATAACTAA[A/G]TAGTAAGTGTGGTTAATATGAGTTTTTTAGTTGTA	AX_84516749	AX_84516749
AX_84520173	TGTCCATCTCCTTACAAACTCGCCGAAACTATGGC[A/G]AATTGCTACCGTGCATAGAGTTGAAGAACTAAAAT	#N/A	AX_84520173
AX_84521048	GAGGTTTTAATTCCGGAGAAGCCTGTTACGGAAAT[C/T]GTGTCATCGTTAAGGATTGAAATTAACCGCGGTTT	AX_84521048	AX_84521048
AX_84522408	CCCTCAAACCTGCGTCGTGGGTCCCACATATGACC[C/G]CGCCATGCATGTCACTGTCACCACCATGACCCAAC	#N/A	AX_84522408
AX_84523362	AGAAATAATAATAATAGGAGAAGGTCAAGAAGTCC[G/A]AGGAAGAGGTTCTGATTTGGTGCGTTGTTGACGCA	AX_84523362	AX_84523362
AX_84523740	CTCGATGAGCTTCGTTGAAGCTTTTTAGCCCCAAC[C/T]GGAACATGCAACCTAGTCGAACCATGCTCATTTTC	#N/A	AX_84523740
AX_84527896	CCGGCGACGACGGCGGCTGAGGCGGAGGAGGAGGC[T/G]GGTGTTTCGTCACCGAATAGCACGATATCGAGTAT	#N/A	AX_84527896
AX_84528024	ATGTATAGAGGTGCTGTGTACATGAATGCTCCATC[T/C]GGAGCAACTGTAGGCATGGATAGATCTCAGTTAGG	#N/A	AX_84528024
AX_84530440	ACCGAGTCCCCTGCACTTAAAGCCTGCGCTCTTGC[A/G]TAAAGTACCCGTTGGCTCAATATTTGCCTTCTGAG	AX_84530440	AX_84530440
AX_84530936	ACATCGGGCACCATTCCACCGGTGTATCGCAAAGT[G/A]TACTTCTCTTTTACGTAGTAATTGATCAGCTTGTC	AX_84530936	AX_84530936
AX_84534974	GGAGGATATCTGAAAATGAGTTACAAGTACCATCA[A/G]TTTCAGGTTGTAGGGAGAGGGCTACCAACGGAGAC	AX_84534974	#N/A
AX_84535588	AAACCAACATTCTTATCATACAACTTGGCACATTG[T/C]TGACTAAACCCTGATATAAAATTATAAGCCACACT	#N/A	AX_84535588
AX_84539451	CCGTCGAACACAAATCATCGTCGGTTTCCAAGTAC[C/G]CGCTTCCTGTCTTGCAGTCATGCAAATTATATTCA	AX_84539451	AX_84539451
AX_84539874	ACTAAGCACAAAAGAAAATGTTTACAGGTATGGTT[T/C]GGTAAACAAGTATGTATGTTTTAGGTAATTGAGTC	AX_84539874	AX_84539874
AX_84543361	AAGGATGTTGATGGAGTTTCGGATCAGTTGCAGTC[G/T]TCTTCAATCGCAGATGCCACTGGACCTTCTGGTTC	AX_84543361	AX_84543361
AX_84544999	GCGTTAGAAAGCTTTTTCGGGTGGTATTATGCTGC[C/T]GGTGCGGCTGCGGTTTTGGTTGCTTTCACTGGCAT	#N/A	AX_84544999
AX_84545047	GTGGACCGAAACAAGGTTTTGAAAGCAGTGAGACG[C/T]GCGGGAAAGAGGGCTGAGTTTTGGCCATACCCCGA	AX_84545047	AX_84545047
AX_84554327	TGTTTCTTACAATTCCCTATCCCCAACAACATATC[T/C]ATGTTATTTCTCTTCCCATTGCAAATGTTATCAGG	#N/A	AX_84554327
AX_84555673	AATAGAGACAAAACCGTTGAGGCCAATGGGAAATC[A/G]TCATATAGTAGTGAAGTAACTCAACAGTCGGAATT	#N/A	AX_84555673
AX_84556058	GTTTTTCGGCTTTGAAGATATTTTCTACCGGAATA[G/A]CTTTTAGTGGCGGCTGGCACAAGCGGCTGATAATC	#N/A	AX_84556058
AX_84556656	CATCCAGTTTTTCCTCCATCTTTGTCCCTAACAGA[A/G]CCTGTATAAATTGATCCACCTTTGATCCTCAACAC	#N/A	AX_84556656
AX_84560845	CAAAGCCAATGCTTTGTTTGTTTGGGTATCATGCC[G/A]AGAAGACACCTAAAACAGATACTAAGGTTCAAAAG	AX_84560845	AX_84560845
AX_84564600	TTCACATTCATTTCTTCTAATTAAGAAGAACAAAC[T/C]GATCAACTCTAGCCTTTAGCACTTTAACATGGCTG	#N/A	AX_84564600
AX_84565004	TATATCAGCAAATGGGCACCGGTGGTGCTGCCAAA[G/T]ACGAATAAAATCCCGCCAACGCCTTTAAGAACCAT	#N/A	AX_84565004
AX_84567412	CGCGCCATTCAGATACGGAGGTCATCATATCACGA[C/T]GTGATTAGAGTATCCGAGATTCAGAAATACTTGGA	AX_84567412	AX_84567412
AX_84568061	GAAGTCAACGATTTGATCGCGATTTCAGACAATGC[G/T]TACTCGGGAGAACAGATTCTGGTTATGGAGAAAGC	AX_84568061	AX_84568061
AX_84569283	TGTTTATACCTTCGGAAAATTTCTTCTGTCTGTGC[A/G]TTTTTGTAAGCGCTACAAGCTATTAGATAAAGGCA	#N/A	AX_84569283
AX_84569335	AAATCGGTGTATATGTGGGGGTATTTGCCAGGAGC[C/G]TTGCCGCAACGCTCGCCGATATTGTCGCCGGTCGA	#N/A	AX_84569335
AX_84570256	GGTGTTGTTTATGTAAAAGAACATGTTAGGATTAT[A/G]TTTAAGGATTATATGTAAGTTTTTGAGCCGTTGAT	#N/A	AX_84570256
AX_84573473	TGGCTGAAAGTGTTGTCCATTTTTCCGAACTAGTA[G/C]AGATACTACACAAGCTTTATCCTTCATTCAAGCTT	#N/A	AX_84573473
AX_84574631	GGGAGCATGCATGTATCTTGATAAGTAGGGCAAAT[G/A]TGGAGGTATAGAAGATGAGTTACTCTTTGTTAGGC	AX_84574631	AX_84574631
AX_84576148	AAAAAGGATAACGCGCAAATCCTCACCACCATTAA[C/T]GTCACCACGCAACAACTGGTCCACGTGGAAGCGGA	AX_84576148	AX_84576148
AX_84577260	TTCAAGAAAGATGGCTCAAGTGGGAAGATGGTGGA[C/T]GACAACATGATCGTTTTGAGAGAAAGGATTCGGAA	#N/A	AX_84577260
AX_84580908	GCGTGCGTCTGAACGAACGAACAGATCATTTTGTT[T/C]GCCAACTGTCTCTTTTAGTTTACATCCATCATGAG	#N/A	AX_84580908
AX_84581610	GCCGCAGATCAACTTGATATCTCAAAGCCGAAAAA[A/G]CAGGCAACAAGCTGGAATTTCTTCAACTGGTACTA	#N/A	AX_84581610
AX_84581778	AAGCTCAACTTTCATTCACCAGTGGCCAAGAAACC[A/G]TGTGTGGAGACCCCCACCGAGTCAACCGTGAACAA	#N/A	AX_84581778
AX_84582337	CATTTGGAGTTGGAAATTGGGAATTAATTTGCACA[C/A]TAGTGTTTCTTGGATTCTTATTCTACAAGTATTTC	AX_84582337	AX_84582337
AX_84582839	TCGATCACGTGTTCGCGTACAGTTTGCTGGTAAAT[T/G]TTTTGTTTTGTATTCATGGGTAGATAGATATACGT	AX_84582839	AX_84582839
AX_84583996	CTTGCAAGATGTTATCGTTGATGCTACAATGATAT[T/C]GGAAACATGGTTCAAAAAGCTGATTTGGTGATCAT	#N/A	AX_84583996
AX_84584945	TGCAAAGATCTCTTCATTATTTTGAAGAAGAGAAT[C/A]GACCGTCTGATTGATGCATGCACGCGGCATGAGAT	AX_84584945	AX_84584945
AX_84587436	ATCAAACCACCATGGCTAGATCTCAACAACGATAC[A/C]GAGGAGTTCGCCAGAGACATTGGGGATCTTGGGTC	#N/A	AX_84587436
AX_84591611	GTGATATTCAATCTCCATGAGCCTGGAAATATATC[G/A]AGAGCGTTGTCCGGAGAACATGTTGGCACATTAAT	#N/A	AX_84591611
AX_84593077	AAGGTGGAAGGGACACCGGAAAGACCACCAATGTG[C/T]GTCTTTCGTTCCAACAAGCATCTATATGTCCAGGT	#N/A	AX_84593077
AX_84598176	GAATGGATCCCTTACCGATTAATGATGAGCTAACG[G/A]TTAGCATGTTGGAGAAGTGCAAGGAGTCTCTGCCT	#N/A	AX_84598176
AX_84605161	TGCAGAAAATGTCCCTAGTCCGAGTCTCTACCTTG[T/G]GTCTTAACTACATGAAGCTTTGTTGCAGATAGAGG	AX_84605161	AX_84605161
AX_84607846	CTTCTTCTTCATTTTCGTCGTCACTTTGAAACGCA[C/T]GAGTCACGCCTCCATTGTTGAGCTGTATGACGGGT	#N/A	AX_84607846
