# Supplementary material for: Different genetic architectures underlie crop responses to the same pathogen: the {Helianthus annuus * Phoma macdonaldii} interaction case for black stem disease and premature ripening
Source: BMC Plant Biol. 2017 Oct 19;17:167. doi: 10.1186/s12870-017-1116-1 (PMC5649070; doi:10.1186/s12870-017-1116-1)
Supplement: Supplementary file 3 — Genetic maps built on XRQxPSC8 and FUxPAZ2 RIL populations from a framework consensus genetic map. (XLSX 122 kb) [file 12870_2017_1116_MOESM3_ESM.xlsx]

## Sheet: consensus_summary
# markers	Marker type
LG	phenotypic	RGC	SNP_Axiom	SNP_CG	SSR_or_INDEL	BES_derived	Total
1		1	44	12	9	1	67
2		1	34	9	12	1	57
3		1	43	13	11		68
4		1	56	12	3		72
5		1	39	15	14		69
6			39	16	8		63
7			30	6	8		44
8	1	1	29	21	11		63
9			35	10	7		52
10	1		48	13	22	1	85
11			43	9	4		56
12			18	14	5		37
13	3	1	24	8	8	5	49
14			17	25	11	1	54
15		1	23	21	6		51
16			64	13	9		86
17			13	14	7		34
Total	5	8	599	231	155	9	1007

## Sheet: consensus_map
LG	Marker	dist Haldane	Haldane cumul	TYPE
1	HQ222360_ssr13	3	0	BES_derived
1	AX_84330918	1	3	SNP_Axiom
1	AX_84447555	2.1	4	SNP_Axiom
1	AX_84428759	5.2	6.1	SNP_Axiom
1	AX_84353279	1.1	11.3	SNP_Axiom
1	AX_84523362	5.8	12.4	SNP_Axiom
1	CG0527i1	2.1	18.2	SNP_CG
1	AX_84591611	1.1	20.3	SNP_Axiom
1	AX_84445399	1.4	21.4	SNP_Axiom
1	AX_84243970	6.1	22.8	SNP_Axiom
1	CGLG17_pb267	2.5	28.9	SNP_CG
1	AX_84410956	1.1	31.4	SNP_Axiom
1	AX_84263052	1.6	32.5	SNP_Axiom
1	CG0992o4	1.5	34.1	SNP_CG
1	ORS371	1.4	35.6	SSR_or_INDEL
1	AX_84292910	0.3	37	SNP_Axiom
1	AX_84217109	0.5	37.3	SNP_Axiom
1	AX_84302850	0.2	37.8	SNP_Axiom
1	AX_84231380	0.7	38	SNP_Axiom
1	AX_84219349	0.6	38.7	SNP_Axiom
1	AX_84413787	0.2	39.3	SNP_Axiom
1	AX_84229277	0.2	39.5	SNP_Axiom
1	AX_84263297	0.2	39.7	SNP_Axiom
1	AX_84228422	0.6	39.9	SNP_Axiom
1	AX_84224657	0.6	40.5	SNP_Axiom
1	AX_84250084	1.1	41.1	SNP_Axiom
1	CG0511i3	1.1	42.2	SNP_CG
1	AX_84214081	1	43.3	SNP_Axiom
1	AX_84247335	1	44.3	SNP_Axiom
1	AX_84493516	0.6	45.3	SNP_Axiom
1	AX_84219393	2.2	45.9	SNP_Axiom
1	ORS675	1.5	48.1	SSR_or_INDEL
1	AX_84314784	0.3	49.6	SNP_Axiom
1	AX_84504775	0.8	49.9	SNP_Axiom
1	AX_84227491	1.4	50.7	SNP_Axiom
1	RGC151o1	0	52.1	RGC
1	ORS716	1.2	52.1	SSR_or_INDEL
1	ORS509	0	53.3	SSR_or_INDEL
1	CG0593o1	4	53.3	SNP_CG
1	ORS651	2.6	57.3	SSR_or_INDEL
1	AX_84276944	1.7	59.9	SNP_Axiom
1	CG0836i1	0.6	61.6	SNP_CG
1	AX_84252856	2.4	62.2	SNP_Axiom
1	AX_84229720	3.2	64.6	SNP_Axiom
1	AX_84503011	1.6	67.8	SNP_Axiom
1	AX_84278653	1.7	69.4	SNP_Axiom
1	AX_84250865	2.2	71.1	SNP_Axiom
1	CG1103o2	2	73.3	SNP_CG
1	CG0762o1	0	75.3	SNP_CG
1	ORS543	0.5	75.3	SSR_or_INDEL
1	CG0220o1	3.2	75.8	SNP_CG
1	CG0299i1	0.8	79	SNP_CG
1	AX_84264205	0.9	79.8	SNP_Axiom
1	AX_84270155	0.5	80.7	SNP_Axiom
1	AX_84225599	0.8	81.2	SNP_Axiom
1	AX_84482248	1.2	82	SNP_Axiom
1	ORS1128	2.5	83.2	SSR_or_INDEL
1	CG0280o2	1.9	85.7	SNP_CG
1	AX_84229742	2.4	87.6	SNP_Axiom
1	AX_84380382	0.5	90	SNP_Axiom
1	AX_84511379	2.6	90.5	SNP_Axiom
1	AX_84271577	1.1	93.1	SNP_Axiom
1	AX_84282922	0.8	94.2	SNP_Axiom
1	AX_84309078	1.6	95	SNP_Axiom
1	CG0405i1	19.2	96.6	SNP_CG
1	ORS759	8.6	115.8	SSR_or_INDEL
1	ORS762	------	124.4	SSR_or_INDEL
2	AX_84313762	2	0	SNP_Axiom
2	AX_84239733	1.4	2	SNP_Axiom
2	AX_84331574	17.1	3.4	SNP_Axiom
2	AX_84279900	2.8	20.5	SNP_Axiom
2	AX_84426262	0.2	23.3	SNP_Axiom
2	AX_84432693	0.2	23.5	SNP_Axiom
2	AX_84248965	0.4	23.7	SNP_Axiom
2	AX_84445804	1.3	24.1	SNP_Axiom
2	AX_84254434	0.9	25.4	SNP_Axiom
2	AX_84235491	1.5	26.3	SNP_Axiom
2	ORS1147c	0	27.8	SSR_or_INDEL
2	AX_84220861	0.9	27.8	SNP_Axiom
2	AX_84560845	2	28.7	SNP_Axiom
2	SSL368	2.2	30.7	SSR_or_INDEL
2	ORS315	5.4	32.9	SSR_or_INDEL
2	SSL303	3.6	38.3	SSR_or_INDEL
2	SSL214	0.9	41.9	SSR_or_INDEL
2	SSL188	1	42.8	SSR_or_INDEL
2	SSL375	1.8	43.8	SSR_or_INDEL
2	RGC2	0.5	45.6	RGC
2	ORS453	0	46.1	SSR_or_INDEL
2	SSL424a	0	46.1	SSR_or_INDEL
2	H280M13	1.3	46.1	BES_derived
2	ORS1065	2.1	47.4	SSR_or_INDEL
2	AX_84228026	2.7	49.5	SNP_Axiom
2	AX_84580908	1.2	52.2	SNP_Axiom
2	CG0427o2	0.4	53.4	SNP_CG
2	CG1223o1	1.7	53.8	SNP_CG
2	CG1223i1	0	55.5	SNP_CG
2	ORS447	2	55.5	SSR_or_INDEL
2	AX_84306195	0.3	57.5	SNP_Axiom
2	AX_84283986	0.2	57.8	SNP_Axiom
2	AX_84265603	0.2	58	SNP_Axiom
2	AX_84474979	0.4	58.2	SNP_Axiom
2	AX_84261916	0.2	58.6	SNP_Axiom
2	AX_84372186	0.2	58.8	SNP_Axiom
2	AX_84316703	0.4	59	SNP_Axiom
2	AX_84291149	2.7	59.4	SNP_Axiom
2	AX_84240780	1.6	62.1	SNP_Axiom
2	CG0320o1	0.4	63.7	SNP_CG
2	CG0353o1	0	64.1	SNP_CG
2	CG0320o2	1.2	64.1	SNP_CG
2	CG0307o3	0	65.3	SNP_CG
2	AX_84279931	0.4	65.3	SNP_Axiom
2	AX_84263079	1.2	65.7	SNP_Axiom
2	AX_84349251	13.4	66.9	SNP_Axiom
2	AX_84484238	1.3	80.3	SNP_Axiom
2	AX_84381832	1.1	81.6	SNP_Axiom
2	AX_84455393	1.8	82.7	SNP_Axiom
2	AX_84349221	11.2	84.5	SNP_Axiom
2	CG1293o1	1.2	95.7	SNP_CG
2	AX_84289931	5.1	96.9	SNP_Axiom
2	CG1866u1	1.9	102	SNP_CG
2	AX_84320435	8	103.9	SNP_Axiom
2	AX_84219609	0.4	111.9	SNP_Axiom
2	AX_84267963	1.3	112.3	SNP_Axiom
2	ORS342	------	113.6	SSR_or_INDEL
3	ORS1147a	24.3	0	SSR_or_INDEL
3	SSL314	9.3	24.3	SSR_or_INDEL
3	SSL360L2	5.1	33.6	SSR_or_INDEL
3	AX_84274037	0.3	38.7	SNP_Axiom
3	AX_84392946	0.9	39	SNP_Axiom
3	AX_84260760	0.7	39.9	SNP_Axiom
3	AX_84329310	1.4	40.6	SNP_Axiom
3	CG0864o2	1.4	42	SNP_CG
3	ORS1036	2.2	43.4	SSR_or_INDEL
3	RGC172o2	0.7	45.6	RGC
3	CG0900o3	1.2	46.3	SNP_CG
3	CG0773o1	5.3	47.5	SNP_CG
3	AX_84374529	1.3	52.8	SNP_Axiom
3	AX_84345790	0.2	54.1	SNP_Axiom
3	AX_84306954	2.6	54.3	SNP_Axiom
3	AX_84239574	1.9	56.9	SNP_Axiom
3	ORS665	2.5	58.8	SSR_or_INDEL
3	AX_84331321	0.5	61.3	SNP_Axiom
3	AX_84272199	0.8	61.8	SNP_Axiom
3	AX_84231340	1.7	62.6	SNP_Axiom
3	CG1328o1	1.3	64.3	SNP_CG
3	CG0991o2	1.3	65.6	SNP_CG
3	AX_84226923	0.2	66.9	SNP_Axiom
3	AX_84259962	0.7	67.1	SNP_Axiom
3	AX_84290570	2.4	67.8	SNP_Axiom
3	ORS683	2.5	70.2	SSR_or_INDEL
3	AX_84482291	0.8	72.7	SNP_Axiom
3	AX_84293960	1.1	73.5	SNP_Axiom
3	AX_84214241	2.2	74.6	SNP_Axiom
3	ORS572	2.6	76.8	SSR_or_INDEL
3	ORS775	1.7	79.4	SSR_or_INDEL
3	ORS1021	2.4	81.1	SSR_or_INDEL
3	AX_84214605	2.8	83.5	SNP_Axiom
3	AX_84328392	4.5	86.3	SNP_Axiom
3	ORS134	5.7	90.8	SSR_or_INDEL
3	ORS432	4	96.5	SSR_or_INDEL
3	CG0929o4	2.1	100.5	SNP_CG
3	AX_84254196	1.6	102.6	SNP_Axiom
3	CG1868h1	2.8	104.2	SNP_CG
3	CG1237i1	0.5	107	SNP_CG
3	CG1861u2	1.5	107.5	SNP_CG
3	AX_84214400	0.7	109	SNP_Axiom
3	AX_84277101	0.2	109.7	SNP_Axiom
3	AX_84321716	1.3	109.9	SNP_Axiom
3	AX_84320177	9.8	111.2	SNP_Axiom
3	CG0493i1	1.3	121	SNP_CG
3	AX_84221603	0.2	122.3	SNP_Axiom
3	AX_84527896	3.4	122.5	SNP_Axiom
3	AX_84347806	4.5	125.9	SNP_Axiom
3	AX_84350440	2.7	130.4	SNP_Axiom
3	CG1007o2	2.9	133.1	SNP_CG
3	AX_84224069	0.5	136	SNP_Axiom
3	AX_84220522	3.2	136.5	SNP_Axiom
3	AX_84327640	1	139.7	SNP_Axiom
3	AX_84315939	0.2	140.7	SNP_Axiom
3	AX_84500115	0.7	140.9	SNP_Axiom
3	AX_84568061	1.1	141.6	SNP_Axiom
3	AX_84343794	0.5	142.7	SNP_Axiom
3	AX_84539451	0.5	143.2	SNP_Axiom
3	AX_84383409	0.3	143.7	SNP_Axiom
3	AX_84380604	2.4	144	SNP_Axiom
3	AX_84299406	0.9	146.4	SNP_Axiom
3	AX_84565004	0.5	147.3	SNP_Axiom
3	AX_84238088	9.4	147.8	SNP_Axiom
3	AX_84229715	2	157.2	SNP_Axiom
3	AX_84216270	1.6	159.2	SNP_Axiom
3	CG0857i1	0	160.8	SNP_CG
3	CG0330i2	-------	160.8	SNP_CG
4	CG0631i1	5.9	0	SNP_CG
4	AX_84498670	2.7	5.9	SNP_Axiom
4	AX_84316461	0.8	8.6	SNP_Axiom
4	AX_84238820	3.4	9.4	SNP_Axiom
4	AX_84367761	2	12.8	SNP_Axiom
4	RGC154	5.7	14.8	RGC
4	AX_84318144	1.7	20.5	SNP_Axiom
4	AX_84306980	1.2	22.2	SNP_Axiom
4	AX_84216793	2.4	23.4	SNP_Axiom
4	ORS785	3.8	25.8	SSR_or_INDEL
4	CG0313o1	1.9	29.6	SNP_CG
4	AX_84226079	1.2	31.5	SNP_Axiom
4	AX_84272730	0.6	32.7	SNP_Axiom
4	AX_84259547	0.7	33.3	SNP_Axiom
4	AX_84460430	0.2	34	SNP_Axiom
4	AX_84394937	0.4	34.2	SNP_Axiom
4	AX_84224541	0.2	34.6	SNP_Axiom
4	AX_84217688	0.5	34.8	SNP_Axiom
4	AX_84289204	0.6	35.3	SNP_Axiom
4	AX_84403667	0	35.9	SNP_Axiom
4	AX_84317223	3.1	35.9	SNP_Axiom
4	ORS523	1.5	39	SSR_or_INDEL
4	CG0825o1	0.4	40.5	SNP_CG
4	CG0870i4	0	40.9	SNP_CG
4	CG0389o3	1.6	40.9	SNP_CG
4	AX_84245575	0	42.5	SNP_Axiom
4	AX_84415763	2	42.5	SNP_Axiom
4	AX_84223658	0	44.5	SNP_Axiom
4	AX_84303954	1.9	44.5	SNP_Axiom
4	CG0088o1	0.6	46.4	SNP_CG
4	CG0834o1	1.7	47	SNP_CG
4	AX_84428136	0.7	48.7	SNP_Axiom
4	AX_84258739	1.5	49.4	SNP_Axiom
4	AX_84361480	0.8	50.9	SNP_Axiom
4	AX_84503469	1.9	51.7	SNP_Axiom
4	CG0753o4	0.5	53.6	SNP_CG
4	AX_84217700	1	54.1	SNP_Axiom
4	AX_84217390	1.4	55.1	SNP_Axiom
4	AX_84280655	0.5	56.5	SNP_Axiom
4	AX_84235656	0.7	57	SNP_Axiom
4	AX_84259627	0.7	57.7	SNP_Axiom
4	AX_84230119	1.4	58.4	SNP_Axiom
4	CG0841i1	2.9	59.8	SNP_CG
4	AX_84283558	3.2	62.7	SNP_Axiom
4	AX_84266670	0.5	65.9	SNP_Axiom
4	AX_84307464	0.4	66.4	SNP_Axiom
4	AX_84220643	0	66.8	SNP_Axiom
4	AX_84274569	0.8	66.8	SNP_Axiom
4	AX_84310567	0.4	67.6	SNP_Axiom
4	AX_84318276	0.6	68	SNP_Axiom
4	AX_84257700	2.3	68.6	SNP_Axiom
4	CG0071o2	0.9	70.9	SNP_CG
4	CG0851i1	3.6	71.8	SNP_CG
4	AX_84269528	0.7	75.4	SNP_Axiom
4	AX_84216091	1.7	76.1	SNP_Axiom
4	AX_84269272	0.2	77.8	SNP_Axiom
4	AX_84214372	0.8	78	SNP_Axiom
4	AX_84244360	1.3	78.8	SNP_Axiom
4	CG0768o1	0.4	80.1	SNP_CG
4	ORS674	1.5	80.5	SSR_or_INDEL
4	AX_84556656	0.2	82	SNP_Axiom
4	AX_84266779	7.5	82.2	SNP_Axiom
4	AX_84393111	0.9	89.7	SNP_Axiom
4	AX_84457731	2	90.6	SNP_Axiom
4	AX_84474638	6.5	92.6	SNP_Axiom
4	AX_84265805	0.7	99.1	SNP_Axiom
4	AX_84264729	0.6	99.8	SNP_Axiom
4	AX_84291285	1.2	100.4	SNP_Axiom
4	AX_84362162	1.2	101.6	SNP_Axiom
4	AX_84246518	0.2	102.8	SNP_Axiom
4	AX_84217502	0.4	103	SNP_Axiom
4	AX_84233666	------	103.4	SNP_Axiom
5	CG0228o1	4.8	0	SNP_CG
5	AX_84249534	7.2	4.8	SNP_Axiom
5	AX_84240867	1.8	12	SNP_Axiom
5	AX_84607846	0.2	13.8	SNP_Axiom
5	AX_84478308	1	14	SNP_Axiom
5	CG0734i1	2.7	15	SNP_CG
5	SSL245L1	7.2	17.7	SSR_or_INDEL
5	AX_84230719	1.8	24.9	SNP_Axiom
5	AX_84231575	1.2	26.7	SNP_Axiom
5	AX_84243297	1.2	27.9	SNP_Axiom
5	AX_84231205	1	29.1	SNP_Axiom
5	AX_84437036	3.3	30.1	SNP_Axiom
5	AX_84523740	0.2	33.4	SNP_Axiom
5	AX_84314283	1.1	33.6	SNP_Axiom
5	AX_84317153	1.9	34.7	SNP_Axiom
5	ha140	2.1	36.6	SSR_or_INDEL
5	AX_84462822	2.3	38.7	SNP_Axiom
5	AX_84404022	1.7	41	SNP_Axiom
5	AX_84242801	16.1	42.7	SNP_Axiom
5	ORS533	8.2	58.8	SSR_or_INDEL
5	ORS694A	0.6	67	SSR_or_INDEL
5	ORS701	1.5	67.6	SSR_or_INDEL
5	ORS681	0	69.1	SSR_or_INDEL
5	ORS505	1.9	69.1	SSR_or_INDEL
5	ORS764	0.5	71	SSR_or_INDEL
5	ORS765	4	71.5	SSR_or_INDEL
5	ha3627	0.7	75.5	SSR_or_INDEL
5	CG1058o4	2	76.2	SNP_CG
5	CG0437i1	0	78.2	SNP_CG
5	CG0622i1	0	78.2	SNP_CG
5	CG0031o2	0.7	78.2	SNP_CG
5	AX_84216681	0.2	78.9	SNP_Axiom
5	AX_84382894	0.2	79.1	SNP_Axiom
5	AX_84215603	0.3	79.3	SNP_Axiom
5	AX_84232230	0.3	79.6	SNP_Axiom
5	AX_84397959	0.5	79.9	SNP_Axiom
5	AX_84223922	0.3	80.4	SNP_Axiom
5	AX_84236908	0.3	80.7	SNP_Axiom
5	AX_84217631	0.6	81	SNP_Axiom
5	AX_84222084	1.7	81.6	SNP_Axiom
5	CG0110i3	0	83.3	SNP_CG
5	ORS351	0	83.3	SSR_or_INDEL
5	CG0217o2	1.9	83.3	SNP_CG
5	CG0830o2	0	85.2	SNP_CG
5	ORS1159	1.6	85.2	SSR_or_INDEL
5	CG1324o1	0.8	86.8	SNP_CG
5	ORS1024	0.4	87.6	SSR_or_INDEL
5	CG1291o4	0.6	88	SNP_CG
5	AX_84328829	2.2	88.6	SNP_Axiom
5	AX_84288595	4.9	90.8	SNP_Axiom
5	AX_84279668	3.1	95.7	SNP_Axiom
5	CG1310o3	1.2	98.8	SNP_CG
5	AX_84391894	0.3	100	SNP_Axiom
5	AX_84305511	2.4	100.3	SNP_Axiom
5	AX_84382167	0.8	102.7	SNP_Axiom
5	AX_84581610	0.2	103.5	SNP_Axiom
5	AX_84520173	2.3	103.7	SNP_Axiom
5	ORS774	2.1	106	SSR_or_INDEL
5	AX_84555673	0.2	108.1	SNP_Axiom
5	AX_84463360	2.3	108.3	SNP_Axiom
5	AX_84259509	2.7	110.6	SNP_Axiom
5	CG1002o1	2.7	113.3	SNP_CG
5	AX_84214010	3.1	116	SNP_Axiom
5	AX_84528024	0.2	119.1	SNP_Axiom
5	AX_84302647	0.9	119.3	SNP_Axiom
5	CG1013o1	7	120.2	SNP_CG
5	AX_84263208	2.5	127.2	SNP_Axiom
5	RGC202i2	0	129.7	RGC
5	CG1323i1	------	129.7	SNP_CG
6	CG0400o1	2.5	0	SNP_CG
6	AX_84229820	1.5	2.5	SNP_Axiom
6	CG0400o4	1.5	4	SNP_CG
6	ORS541b	1.7	5.5	SSR_or_INDEL
6	AX_84521048	2	7.2	SNP_Axiom
6	AX_84220721	2.2	9.2	SNP_Axiom
6	AX_84293115	0.3	11.4	SNP_Axiom
6	AX_84405158	0.3	11.7	SNP_Axiom
6	AX_84216357	0.9	12	SNP_Axiom
6	AX_84262722	2.8	12.9	SNP_Axiom
6	CG1091o1	1.1	15.7	SNP_CG
6	CG0721o2	1.9	16.8	SNP_CG
6	AX_84442575	0.2	18.7	SNP_Axiom
6	AX_84264784	0.2	18.9	SNP_Axiom
6	AX_84285586	1.6	19.1	SNP_Axiom
6	AX_84567412	6.1	20.7	SNP_Axiom
6	AX_84219448	4.9	26.8	SNP_Axiom
6	CG0891i1	1.1	31.7	SNP_CG
6	CG0391o1	1.8	32.8	SNP_CG
6	CG0094o1	0.3	34.6	SNP_CG
6	CG0731o2	0	34.9	SNP_CG
6	CG0094o2	3	34.9	SNP_CG
6	CG1112i2	0	37.9	SNP_CG
6	CL1909o1	5.8	37.9	SSR_or_INDEL
6	AX_84280621	0.2	43.7	SNP_Axiom
6	AX_84503043	3.5	43.9	SNP_Axiom
6	AX_84297894	0.3	47.4	SNP_Axiom
6	AX_84403074	0.3	47.7	SNP_Axiom
6	AX_84280908	0.5	48	SNP_Axiom
6	AX_84300909	0.2	48.5	SNP_Axiom
6	AX_84393004	0.2	48.7	SNP_Axiom
6	AX_84350366	0.5	48.9	SNP_Axiom
6	AX_84225147	0.2	49.4	SNP_Axiom
6	AX_84244295	1.2	49.6	SNP_Axiom
6	AX_84226839	0.2	50.8	SNP_Axiom
6	AX_84215855	0.3	51	SNP_Axiom
6	AX_84226965	0.8	51.3	SNP_Axiom
6	AX_84247327	1	52.1	SNP_Axiom
6	CG0727o3	0	53.1	SNP_CG
6	CG0977i1	0	53.1	SNP_CG
6	CG0281o1	0.2	53.1	SNP_CG
6	Q222360_ssr9	1.9	53.3	SSR_or_INDEL
6	AX_84243744	0.4	55.2	SNP_Axiom
6	AX_84325456	0.9	55.6	SNP_Axiom
6	AX_84217412	0.4	56.5	SNP_Axiom
6	AX_84468070	0	56.9	SNP_Axiom
6	AX_84216739	0.2	56.9	SNP_Axiom
6	AX_84344507	0.6	57.1	SNP_Axiom
6	CG0562i1	1.3	57.7	SNP_CG
6	AX_84222769	1.5	59	SNP_Axiom
6	AX_84469890	0.4	60.5	SNP_Axiom
6	AX_84230603	2.6	60.9	SNP_Axiom
6	ORS381	3.2	63.5	SSR_or_INDEL
6	ORS745	3.3	66.7	SSR_or_INDEL
6	CG1026i1	0.7	70	SNP_CG
6	AX_84280827	3	70.7	SNP_Axiom
6	AX_84221601	0.3	73.7	SNP_Axiom
6	AX_84506964	0	74	SNP_Axiom
6	AX_84240562	1.7	74	SNP_Axiom
6	CG0287o2	1.6	75.7	SNP_CG
6	ORS699	1.3	77.3	SSR_or_INDEL
6	ORS678	2.6	78.6	SSR_or_INDEL
6	ORS483	------	81.2	SSR_or_INDEL
7	ORS1259	2.2	0	SSR_or_INDEL
7	AX_84242311	2.3	2.2	SNP_Axiom
7	CG1119i1	2.5	4.5	SNP_CG
7	AX_84361660	7.7	7	SNP_Axiom
7	AX_84266510	13.6	14.7	SNP_Axiom
7	ORS400	3.1	28.3	SSR_or_INDEL
7	AX_84251646	0.9	31.4	SNP_Axiom
7	ORS901	0.9	32.3	SSR_or_INDEL
7	ORS163	0.9	33.2	SSR_or_INDEL
7	CG0675o2	0.4	34.1	SNP_CG
7	CG0565o1	4.4	34.5	SNP_CG
7	AX_84217198	1.9	38.9	SNP_Axiom
7	ORS331	1.7	40.8	SSR_or_INDEL
7	ORS460	3.4	42.5	SSR_or_INDEL
7	CG0421o2	2	45.9	SNP_CG
7	AX_84261052	1	47.9	SNP_Axiom
7	AX_84381684	0.5	48.9	SNP_Axiom
7	AX_84272830	0.5	49.4	SNP_Axiom
7	AX_84228612	0.7	49.9	SNP_Axiom
7	AX_84233416	0.3	50.6	SNP_Axiom
7	AX_84322136	0.2	50.9	SNP_Axiom
7	AX_84217506	0.6	51.1	SNP_Axiom
7	AX_84349247	0.3	51.7	SNP_Axiom
7	AX_84270967	0.4	52	SNP_Axiom
7	AX_84482464	0.2	52.4	SNP_Axiom
7	AX_84325582	0.2	52.6	SNP_Axiom
7	AX_84322542	0.8	52.8	SNP_Axiom
7	AX_84364854	0.2	53.6	SNP_Axiom
7	AX_84268581	1.6	53.8	SNP_Axiom
7	AX_84293881	1.1	55.4	SNP_Axiom
7	AX_84213828	1.1	56.5	SNP_Axiom
7	ORS966	2.9	57.6	SSR_or_INDEL
7	AX_84569335	0.6	60.5	SNP_Axiom
7	AX_84314380	2.4	61.1	SNP_Axiom
7	AX_84339681	2	63.5	SNP_Axiom
7	AX_84226436	11.1	65.5	SNP_Axiom
7	AX_84512623	0.9	76.6	SNP_Axiom
7	AX_84372612	0.2	77.5	SNP_Axiom
7	AX_84302194	3.9	77.7	SNP_Axiom
7	AX_84287882	1.8	81.6	SNP_Axiom
7	CG0449o1	1.1	83.4	SNP_CG
7	ORS814	8.2	84.5	SSR_or_INDEL
7	CG0744o1	1.5	92.7	SNP_CG
7	AX_84274498	-------	94.2	SNP_Axiom
8	ssu063	19.5	0	SSR_or_INDEL
8	ssu136	40.5	19.5	SSR_or_INDEL
8	AX_84363429	6.6	60	SNP_Axiom
8	AX_84336833	1.1	66.6	SNP_Axiom
8	AX_84472489	0.6	67.7	SNP_Axiom
8	AX_84470837	1.3	68.3	SNP_Axiom
8	AX_84312879	0.4	69.6	SNP_Axiom
8	AX_84556058	1.2	70	SNP_Axiom
8	AX_84460272	1.8	71.2	SNP_Axiom
8	AX_84278831	3	73	SNP_Axiom
8	SSL412	0	76	SSR_or_INDEL
8	CG0061o3	0	76	SNP_CG
8	ORS166	5.6	76	SSR_or_INDEL
8	Pl2	10.9	81.6	phenotypic
8	AX_84214841	4.9	92.5	SNP_Axiom
8	CG1123o3	0	97.4	SNP_CG
8	CG1124o1	0	97.4	SNP_CG
8	CG1125o1	0	97.4	SNP_CG
8	CG0383o3	1.7	97.4	SNP_CG
8	AX_84251042	1.1	99.1	SNP_Axiom
8	AX_84577260	0.9	100.2	SNP_Axiom
8	AX_84436473	1.4	101.1	SNP_Axiom
8	AX_84419532	0.7	102.5	SNP_Axiom
8	AX_84331527	0.7	103.2	SNP_Axiom
8	AX_84217108	1.3	103.9	SNP_Axiom
8	CG1321i1	1	105.2	SNP_CG
8	CG0388i1	0.7	106.2	SNP_CG
8	AX_84336803	1.4	106.9	SNP_Axiom
8	AX_84286942	1.5	108.3	SNP_Axiom
8	CG0696o5	6	109.8	SNP_CG
8	CG0256o1	2.3	115.8	SNP_CG
8	CG0660o1	0	118.1	SNP_CG
8	CG0422o2	3.9	118.1	SNP_CG
8	ORS449	0.9	122	SSR_or_INDEL
8	SSL204	0.6	122.9	SSR_or_INDEL
8	CG0355o2	0	123.5	SNP_CG
8	CG0823o1	1.7	123.5	SNP_CG
8	ORS070	0.7	125.2	SSR_or_INDEL
8	RGC157o1	0	125.9	RGC
8	CG0919o2	0.4	125.9	SNP_CG
8	CG0346o1	1.8	126.3	SNP_CG
8	AX_84249780	0.6	128.1	SNP_Axiom
8	AX_84219658	0	128.7	SNP_Axiom
8	AX_84214785	0.4	128.7	SNP_Axiom
8	AX_84235712	1	129.1	SNP_Axiom
8	AX_84290415	1.4	130.1	SNP_Axiom
8	AX_84293778	1.5	131.5	SNP_Axiom
8	ORS243	1.5	133	SSR_or_INDEL
8	AX_84392488	0.3	134.5	SNP_Axiom
8	AX_84265886	0.3	134.8	SNP_Axiom
8	AX_84223377	1.8	135.1	SNP_Axiom
8	CG0674o1	2.2	136.9	SNP_CG
8	CG0394i1	1	139.1	SNP_CG
8	AX_84221067	1.1	140.1	SNP_Axiom
8	AX_84279413	3.7	141.2	SNP_Axiom
8	CG0613o1	0.5	144.9	SNP_CG
8	CG0249o1	1.2	145.4	SNP_CG
8	ORS1013	0.9	146.6	SSR_or_INDEL
8	CG0219o1	1	147.5	SNP_CG
8	ORS624	3.4	148.5	SSR_or_INDEL
8	ha503	1.8	151.9	SSR_or_INDEL
8	AX_84235310	5.8	153.7	SNP_Axiom
8	CG0596o2	-------	159.5	SNP_CG
9	ORS442	3.2	0	SSR_or_INDEL
9	AX_84218354	0.7	3.2	SNP_Axiom
9	AX_84446005	0.5	3.9	SNP_Axiom
9	AX_84284155	4.8	4.4	SNP_Axiom
9	AX_84270738	2.2	9.2	SNP_Axiom
9	AX_84230162	0.4	11.4	SNP_Axiom
9	AX_84309561	7.7	11.8	SNP_Axiom
9	AX_84503333	4	19.5	SNP_Axiom
9	AX_84333968	4.4	23.5	SNP_Axiom
9	AX_84475892	2.2	27.9	SNP_Axiom
9	SSL012	4.8	30.1	SSR_or_INDEL
9	CG0357i2	2	34.9	SNP_CG
9	AX_84293351	1.4	36.9	SNP_Axiom
9	AX_84390930	2.3	38.3	SNP_Axiom
9	AX_84304058	0.3	40.6	SNP_Axiom
9	AX_84215952	0.7	40.9	SNP_Axiom
9	AX_84216121	2.3	41.6	SNP_Axiom
9	CG0932o3	1.9	43.9	SNP_CG
9	CG0906o1	2.4	45.8	SNP_CG
9	AX_84222968	0.9	48.2	SNP_Axiom
9	AX_84367666	1.3	49.1	SNP_Axiom
9	AX_84231806	1.8	50.4	SNP_Axiom
9	CG0978o2	0	52.2	SNP_CG
9	CG0659i1	1.8	52.2	SNP_CG
9	CG0979o1	3.5	54	SNP_CG
9	CG0921o1	1.9	57.5	SNP_CG
9	AX_84226006	1.1	59.4	SNP_Axiom
9	AX_84234683	3.3	60.5	SNP_Axiom
9	CG0954o2	0	63.8	SNP_CG
9	CG0378o1	8	63.8	SNP_CG
9	AX_84275975	4.4	71.8	SNP_Axiom
9	AX_84241437	0.4	76.2	SNP_Axiom
9	AX_84250608	0.8	76.6	SNP_Axiom
9	SSL053	1.4	77.4	SSR_or_INDEL
9	SSL424b	1.5	78.8	SSR_or_INDEL
9	ORS510	3	80.3	SSR_or_INDEL
9	AX_84243558	3.7	83.3	SNP_Axiom
9	SSL125	6.2	87	SSR_or_INDEL
9	AX_84247467	0.2	93.2	SNP_Axiom
9	AX_84316712	0.2	93.4	SNP_Axiom
9	AX_84510080	3.3	93.6	SNP_Axiom
9	CG0122i1	5.3	96.9	SNP_CG
9	AX_84240568	2.5	102.2	SNP_Axiom
9	AX_84372233	0.5	104.7	SNP_Axiom
9	AX_84270037	16	105.2	SNP_Axiom
9	AX_84265639	5.5	121.2	SNP_Axiom
9	ORS199	2.6	126.7	SSR_or_INDEL
9	AX_84338898	4.2	129.3	SNP_Axiom
9	AX_84543361	1.6	133.5	SNP_Axiom
9	AX_84356755	0.7	135.1	SNP_Axiom
9	AX_84307553	1.1	135.8	SNP_Axiom
9	AX_84340103	------	136.9	SNP_Axiom
10	AX_84405106	0.9	0	SNP_Axiom
10	AX_84244933	2.8	0.9	SNP_Axiom
10	AX_84582839	2.6	3.7	SNP_Axiom
10	AX_84535588	0.2	6.3	SNP_Axiom
10	AX_84219452	1.3	6.5	SNP_Axiom
10	AX_84497620	2.5	7.8	SNP_Axiom
10	CG0457o1	3.7	10.3	SNP_CG
10	CG1110i1	4.2	14	SNP_CG
10	CG1110o1	15.5	18.2	SNP_CG
10	ORS691	3.3	33.7	SSR_or_INDEL
10	AX_84516749	1.1	37	SNP_Axiom
10	AX_84230629	3.6	38.1	SNP_Axiom
10	AX_84257368	2	41.7	SNP_Axiom
10	ORS1048	1.7	43.7	SSR_or_INDEL
10	AX_84274231	1.5	45.4	SNP_Axiom
10	ORS818	2.8	46.9	SSR_or_INDEL
10	AX_84216218	0.4	49.7	SNP_Axiom
10	AX_84222408	0.6	50.1	SNP_Axiom
10	AX_84339300	0.2	50.7	SNP_Axiom
10	AX_84263289	0.2	50.9	SNP_Axiom
10	AX_84259701	0.4	51.1	SNP_Axiom
10	AX_84468351	0.2	51.5	SNP_Axiom
10	AX_84317275	0.2	51.7	SNP_Axiom
10	AX_84295384	0.4	51.9	SNP_Axiom
10	AX_84236723	1.1	52.3	SNP_Axiom
10	HT189	1.1	53.4	SSR_or_INDEL
10	AX_84244057	0.7	54.5	SNP_Axiom
10	AX_84323225	0.2	55.2	SNP_Axiom
10	AX_84256976	0.2	55.4	SNP_Axiom
10	AX_84384153	0.7	55.6	SNP_Axiom
10	CG0103o1	0	56.3	SNP_CG
10	SSL003	1.6	56.3	SSR_or_INDEL
10	CG0537o3	5.7	57.9	SNP_CG
10	ORS684	2.5	63.6	SSR_or_INDEL
10	HT201	0.8	66.1	SSR_or_INDEL
10	CG1048o1	2.6	66.9	SNP_CG
10	AX_84263525	2.1	69.5	SNP_Axiom
10	SSL039	3.7	71.6	SSR_or_INDEL
10	SSL288	3.5	75.3	SSR_or_INDEL
10	ORS1129	2.4	78.8	SSR_or_INDEL
10	ORS469	0.8	81.2	SSR_or_INDEL
10	SSL225b	0	82	SSR_or_INDEL
10	ORS595	1.9	82	SSR_or_INDEL
10	AX_84584945	1.1	83.9	SNP_Axiom
10	AX_84224205	0.5	85	SNP_Axiom
10	AX_84232390	0.3	85.5	SNP_Axiom
10	SSL274b	0.3	85.8	SSR_or_INDEL
10	CG0250i1	0.7	86.1	SNP_CG
10	CG0455o4	0.5	86.8	SNP_CG
10	CG0092i1	0.3	87.3	SNP_CG
10	CG0877i1	0.6	87.6	SNP_CG
10	SSL200a	0.3	88.2	SSR_or_INDEL
10	H274T7	0.3	88.5	BES_derived
10	ORS437	0.2	88.8	SSR_or_INDEL
10	ORS591	0.7	89	SSR_or_INDEL
10	ORS779	0.9	89.7	SSR_or_INDEL
10	SSL365	1	90.6	SSR_or_INDEL
10	AX_84255131	0.2	91.6	SNP_Axiom
10	AX_84234366	0.5	91.8	SNP_Axiom
10	AX_84230386	1.8	92.3	SNP_Axiom
10	AX_84259803	0.2	94.1	SNP_Axiom
10	AX_84218719	0.2	94.3	SNP_Axiom
10	AX_84229301	1.6	94.5	SNP_Axiom
10	CG0275i1	6.3	96.1	SNP_CG
10	CG0650	7.5	102.4	SNP_CG
10	ramif	2.5	109.9	phenotypic
10	CG0335o2	1.5	112.4	SNP_CG
10	AX_84284864	0.5	113.9	SNP_Axiom
10	AX_84348325	0.2	114.4	SNP_Axiom
10	AX_84226459	0.3	114.6	SNP_Axiom
10	AX_84282614	0.5	114.9	SNP_Axiom
10	AX_84323299	0.4	115.4	SNP_Axiom
10	AX_84598176	0.2	115.8	SNP_Axiom
10	AX_84437708	0.7	116	SNP_Axiom
10	AX_84350028	0.4	116.7	SNP_Axiom
10	AX_84276187	4	117.1	SNP_Axiom
10	AX_84487761	0.8	121.1	SNP_Axiom
10	AX_84232545	1.1	121.9	SNP_Axiom
10	SSL262	2.3	123	SSR_or_INDEL
10	ORS889	1.5	125.3	SSR_or_INDEL
10	AX_84255703	2	126.8	SNP_Axiom
10	AX_84362327	6.2	128.8	SNP_Axiom
10	ORS541a	11.6	135	SSR_or_INDEL
10	AX_84497218	2.3	146.6	SNP_Axiom
10	AX_84508892	------	148.9	SNP_Axiom
11	AX_84217762	2.6	0	SNP_Axiom
11	AX_84284157	7.7	2.6	SNP_Axiom
11	AX_84381040	0.7	10.3	SNP_Axiom
11	AX_84387633	0.5	11	SNP_Axiom
11	AX_84240419	3.8	11.5	SNP_Axiom
11	AX_84258224	13.6	15.3	SNP_Axiom
11	AX_84228299	6.9	28.9	SNP_Axiom
11	AX_84299695	0.3	35.8	SNP_Axiom
11	AX_84215950	1.1	36.1	SNP_Axiom
11	AX_84304157	0.2	37.2	SNP_Axiom
11	AX_84391954	0.2	37.4	SNP_Axiom
11	AX_84289201	0.6	37.6	SNP_Axiom
11	AX_84485633	1.7	38.2	SNP_Axiom
11	AX_84222265	0.8	39.9	SNP_Axiom
11	AX_84247310	0.9	40.7	SNP_Axiom
11	AX_84216779	0.2	41.6	SNP_Axiom
11	AX_84241289	0.9	41.8	SNP_Axiom
11	AX_84228322	0.5	42.7	SNP_Axiom
11	AX_84278090	1.7	43.2	SNP_Axiom
11	AX_84256145	0.2	44.9	SNP_Axiom
11	AX_84236017	2.1	45.1	SNP_Axiom
11	AX_84244005	1.7	47.2	SNP_Axiom
11	CG0923o3	2.3	48.9	SNP_CG
11	CG0331o2	3.2	51.2	SNP_CG
11	ORS686	6.2	54.4	SSR_or_INDEL
11	CG0003o2	1.8	60.6	SNP_CG
11	CG0535o1	2	62.4	SNP_CG
11	AX_84221475	0.7	64.4	SNP_Axiom
11	AX_84215527	0.2	65.1	SNP_Axiom
11	AX_84461391	4.3	65.3	SNP_Axiom
11	SSL244	2.8	69.6	SSR_or_INDEL
11	ORS1146	0.4	72.4	SSR_or_INDEL
11	CG1225i1	5.1	72.8	SNP_CG
11	CG0887i1	1.6	77.9	SNP_CG
11	AX_84229015	4	79.5	SNP_Axiom
11	AX_84214598	1.1	83.5	SNP_Axiom
11	AX_84307619	8.9	84.6	SNP_Axiom
11	AX_84222323	0.5	93.5	SNP_Axiom
11	AX_84459659	4.8	94	SNP_Axiom
11	SSL070	1	98.8	SSR_or_INDEL
11	CG1257o3	1.7	99.8	SNP_CG
11	AX_84236269	0.7	101.5	SNP_Axiom
11	AX_84289748	0.6	102.2	SNP_Axiom
11	AX_84331954	0.8	102.8	SNP_Axiom
11	AX_84227698	1.3	103.6	SNP_Axiom
11	AX_84570256	0.3	104.9	SNP_Axiom
11	AX_84234080	4.7	105.2	SNP_Axiom
11	AX_84344413	2	109.9	SNP_Axiom
11	AX_84341589	4.4	111.9	SNP_Axiom
11	AX_84415906	4.1	116.3	SNP_Axiom
11	AX_84231441	3.5	120.4	SNP_Axiom
11	AX_84364004	0.2	123.9	SNP_Axiom
11	AX_84373442	3	124.1	SNP_Axiom
11	AX_84257355	2	127.1	SNP_Axiom
11	CG0069o4	0.2	129.1	SNP_CG
11	CG0069i1	-------	129.3	SNP_CG
12	SSL030	23	0	SSR_or_INDEL
12	AX_84574631	4.6	23	SNP_Axiom
12	CG0363i1	1.6	27.6	SNP_CG
12	CG0777o1	0.2	29.2	SNP_CG
12	CG1042i1	0.3	29.4	SNP_CG
12	ORS778	0.7	29.7	SSR_or_INDEL
12	AX_84301621	1.6	30.4	SNP_Axiom
12	CG0959o3	0	32	SNP_CG
12	CG0959o1	7.3	32	SNP_CG
12	SSL268	4	39.3	SSR_or_INDEL
12	AX_84564600	0.4	43.3	SNP_Axiom
12	AX_84467389	0.7	43.7	SNP_Axiom
12	AX_84430794	2.1	44.4	SNP_Axiom
12	AX_84293299	0.4	46.5	SNP_Axiom
12	AX_84231950	0.6	46.9	SNP_Axiom
12	AX_84315509	1	47.5	SNP_Axiom
12	AX_84436837	0.6	48.5	SNP_Axiom
12	AX_84398320	0.2	49.1	SNP_Axiom
12	AX_84269704	1.1	49.3	SNP_Axiom
12	CG0255i1	4.4	50.4	SNP_CG
12	AX_84248235	0.8	54.8	SNP_Axiom
12	AX_84220559	1.5	55.6	SNP_Axiom
12	AX_84554327	1.1	57.1	SNP_Axiom
12	CG0712o3	4.1	58.2	SNP_CG
12	CG0464i1	0.3	62.3	SNP_CG
12	CG0401o2	2.2	62.6	SNP_CG
12	ORS767	2.8	64.8	SSR_or_INDEL
12	CG1072o3	3.4	67.6	SNP_CG
12	AX_84516499	4.4	71	SNP_Axiom
12	AX_84243805	3.6	75.4	SNP_Axiom
12	CG0125o2	13.6	79	SNP_CG
12	CG0347o1	1.6	92.6	SNP_CG
12	CG0819o1	15.3	94.2	SNP_CG
12	AX_84569283	0.2	109.5	SNP_Axiom
12	AX_84428679	3.1	109.7	SNP_Axiom
12	CG0745o1	2.4	112.8	SNP_CG
12	ORS502	------	115.2	SSR_or_INDEL
13	ORS673	13	0	SSR_or_INDEL
13	AX_84410383	5.1	13	SNP_Axiom
13	CG0352o2	0.2	18.1	SNP_CG
13	CG0352o1	1.9	18.3	SNP_CG
13	CG0267o1	1.5	20.2	SNP_CG
13	SSL333	0	21.7	SSR_or_INDEL
13	SSL084	1.4	21.7	SSR_or_INDEL
13	AX_84225490	2.2	23.1	SNP_Axiom
13	AX_84251863	1.3	25.3	SNP_Axiom
13	X164E11T7	2.9	26.6	BES_derived
13	CG0859i2	0.9	29.5	SNP_CG
13	CG0868o1	1.3	30.4	SNP_CG
13	AX_84465350	0.3	31.7	SNP_Axiom
13	AX_84277032	3	32	SNP_Axiom
13	AX_84286897	3.4	35	SNP_Axiom
13	CG0887o1	2.1	38.4	SNP_CG
13	AX_84223866	1.7	40.5	SNP_Axiom
13	AX_84294328	0.2	42.2	SNP_Axiom
13	AX_84303872	0.9	42.4	SNP_Axiom
13	AX_84418931	4	43.3	SNP_Axiom
13	AX_84276222	0.4	47.3	SNP_Axiom
13	AX_84423268	0.2	47.7	SNP_Axiom
13	AX_84354001	0.4	47.9	SNP_Axiom
13	AX_84219490	0.7	48.3	SNP_Axiom
13	AX_84219920	0.2	49	SNP_Axiom
13	AX_84573473	11.1	49.2	SNP_Axiom
13	AX_84469282	4.7	60.3	SNP_Axiom
13	CG0896o1	2.7	65	SNP_CG
13	AX_84255754	3.8	67.7	SNP_Axiom
13	AX_84322221	0.2	71.5	SNP_Axiom
13	AX_84255329	2.8	71.7	SNP_Axiom
13	AX_84512948	4.5	74.5	SNP_Axiom
13	SSL248	2.9	79	SSR_or_INDEL
13	SSL212L2	15.3	81.9	SSR_or_INDEL
13	ORS511	1.8	97.2	SSR_or_INDEL
13	CG0018i1	2.1	99	SNP_CG
13	HQ222362_ssr11	0.5	101.1	BES_derived
13	HQ222362_ssr18	3.6	101.6	BES_derived
13	restor	4.3	105.2	phenotypic
13	ORS630	3.2	109.5	SSR_or_INDEL
13	AX_84277970	0.9	112.7	SNP_Axiom
13	AX_84268889	4.3	113.6	SNP_Axiom
13	Pl21	2	117.9	phenotypic
13	RGC257	0.9	119.9	RGC
13	HQ222361_ssr1	1.5	120.8	BES_derived
13	HQ222361_ssr2	3.7	122.3	BES_derived
13	AX_84251182	2.9	126	SNP_Axiom
13	Pl5	11.7	128.9	phenotypic
13	ORS799	------	140.6	SSR_or_INDEL
14	AX_84268762	2.4	0	SNP_Axiom
14	CG0747i1	3.2	2.4	SNP_CG
14	AX_84394407	0.7	5.6	SNP_Axiom
14	AX_84516709	0.3	6.3	SNP_Axiom
14	AX_84230033	7	6.6	SNP_Axiom
14	AX_84530936	0.7	13.6	SNP_Axiom
14	AX_84414353	0.7	14.3	SNP_Axiom
14	AX_84388924	15.4	15	SNP_Axiom
14	CG1031o1	2.1	30.4	SNP_CG
14	ORS434	1.8	32.5	SSR_or_INDEL
14	ORS391	2.2	34.3	SSR_or_INDEL
14	HQ222361_ssr5b	1.3	36.5	BES_derived
14	CG0802i1	0	37.8	SNP_CG
14	CG0624o2	0	37.8	SNP_CG
14	CG0376o1	1.1	37.8	SNP_CG
14	AX_84213640	0.2	38.9	SNP_Axiom
14	AX_84296665	0.4	39.1	SNP_Axiom
14	AX_84244880	0.2	39.5	SNP_Axiom
14	AX_84271731	1.1	39.7	SNP_Axiom
14	AX_84242314	0.2	40.8	SNP_Axiom
14	AX_84219593	1.7	41	SNP_Axiom
14	SSL020	1.4	42.7	SSR_or_INDEL
14	CG0598o1	0	44.1	SNP_CG
14	CG0447o1	0	44.1	SNP_CG
14	CG0484o1	3.5	44.1	SNP_CG
14	SSL206a	1.2	47.6	SSR_or_INDEL
14	CG0167i1	0	48.8	SNP_CG
14	CG0395i1	0	48.8	SNP_CG
14	CG1221i3	0	48.8	SNP_CG
14	CG0803i2	0	48.8	SNP_CG
14	CG0167o1	0.5	48.8	SNP_CG
14	CG0279o1	0.5	49.3	SNP_CG
14	CG1298o3	0	49.8	SNP_CG
14	CG1248o2	2.2	49.8	SNP_CG
14	AX_84242284	2.3	52	SNP_Axiom
14	CG1298o1	0	54.3	SNP_CG
14	CG1248o1	1.3	54.3	SNP_CG
14	AX_84298384	1.1	55.6	SNP_Axiom
14	AX_84530440	1.2	56.7	SNP_Axiom
14	AX_84480894	4.6	57.9	SNP_Axiom
14	CG0508i1	0	62.5	SNP_CG
14	CG0272i1	8.2	62.5	SNP_CG
14	SSL206l2	7.8	70.7	SSR_or_INDEL
14	ORS1079	2.3	78.5	SSR_or_INDEL
14	CG0106i2	0	80.8	SNP_CG
14	CG0415o1	0	80.8	SNP_CG
14	CG0976i3	0	80.8	SNP_CG
14	SSL206c	0	80.8	SSR_or_INDEL
14	CG0117o1	1.8	80.8	SNP_CG
14	ORS782	0.8	82.6	SSR_or_INDEL
14	ORS682	4.6	83.4	SSR_or_INDEL
14	ORS469a	7.8	88	SSR_or_INDEL
14	SSL206l1	26.6	95.8	SSR_or_INDEL
14	CG0929o3	------	122.4	SNP_CG
15	CG0542o2	0	0	SNP_CG
15	CG1333o1	0	0	SNP_CG
15	CG0340o2	12.6	0	SNP_CG
15	AX_84444679	17.1	12.6	SNP_Axiom
15	AX_84424988	5.5	29.7	SNP_Axiom
15	CG0676o4	9.6	35.2	SNP_CG
15	CG0714o1	0.2	44.8	SNP_CG
15	CG0430i1	0.8	45	SNP_CG
15	ORS007	0.5	45.8	SSR_or_INDEL
15	AX_84218169	0.5	46.3	SNP_Axiom
15	AX_84292460	0.4	46.8	SNP_Axiom
15	AX_84225087	0.4	47.2	SNP_Axiom
15	AX_84222349	0.2	47.6	SNP_Axiom
15	AX_84222278	0.6	47.8	SNP_Axiom
15	CG0908i1	0.3	48.4	SNP_CG
15	CG0766i1	1	48.7	SNP_CG
15	ORS121	1.7	49.7	SSR_or_INDEL
15	ORS679	3.8	51.4	SSR_or_INDEL
15	CG0814o1	0	55.2	SNP_CG
15	ORS008	2.9	55.2	SSR_or_INDEL
15	CG0079o3	7.6	58.1	SNP_CG
15	CG0617o1	2	65.7	SNP_CG
15	CG0027o2	5.7	67.7	SNP_CG
15	AX_84539874	5	73.4	SNP_Axiom
15	RGC160o1	3.6	78.4	RGC
15	AX_84253871	1.1	82	SNP_Axiom
15	AX_84224186	2.5	83.1	SNP_Axiom
15	AX_84236162	0.3	85.6	SNP_Axiom
15	AX_84241137	0.2	85.9	SNP_Axiom
15	AX_84296616	0.3	86.1	SNP_Axiom
15	AX_84302517	1.1	86.4	SNP_Axiom
15	AX_84240983	3.1	87.5	SNP_Axiom
15	CG0485o5	3.2	90.6	SNP_CG
15	CG0494o2	5.2	93.8	SNP_CG
15	AX_84472791	0.5	99	SNP_Axiom
15	AX_84257356	0.7	99.5	SNP_Axiom
15	AX_84220436	2.2	100.2	SNP_Axiom
15	ORS668	1.5	102.4	SSR_or_INDEL
15	CG1295o2	0.3	103.9	SNP_CG
15	CG0338i1	1.2	104.2	SNP_CG
15	CG1280i3	1.5	105.4	SNP_CG
15	AX_84336808	1.1	106.9	SNP_Axiom
15	AX_84227509	0.6	108	SNP_Axiom
15	AX_84583996	0.2	108.6	SNP_Axiom
15	AX_84263494	1.2	108.8	SNP_Axiom
15	AX_84230608	4.5	110	SNP_Axiom
15	CG1266o2	0	114.5	SNP_CG
15	ORS1242	3.3	114.5	SSR_or_INDEL
15	CG0112i2	7.9	117.8	SNP_CG
15	CG1862h1	2.3	125.7	SNP_CG
15	CG0263i1	-------	128	SNP_CG
16	AX_84230737	6.4	0	SNP_Axiom
16	AX_84324120	3.4	6.4	SNP_Axiom
16	AX_84310265	1.3	9.8	SNP_Axiom
16	AX_84248186	2	11.1	SNP_Axiom
16	CG0491i2	6.1	13.1	SNP_CG
16	ORS397	4.6	19.2	SSR_or_INDEL
16	AX_84320529	2.1	23.8	SNP_Axiom
16	CG0738o3	1.9	25.9	SNP_CG
16	CG1289o1	1.6	27.8	SNP_CG
16	CG0204o1	3.5	29.4	SNP_CG
16	AX_84321962	1.8	32.9	SNP_Axiom
16	AX_84582337	3.7	34.7	SNP_Axiom
16	AX_84311313	1.8	38.4	SNP_Axiom
16	ORS407	1.8	40.2	SSR_or_INDEL
16	CG0975i1	4.1	42	SNP_CG
16	AX_84469271	3.1	46.1	SNP_Axiom
16	AX_84338488	2.6	49.2	SNP_Axiom
16	SSL089	2.5	51.8	SSR_or_INDEL
16	CG0778o1	2.1	54.3	SNP_CG
16	AX_84297386	0.4	56.4	SNP_Axiom
16	AX_84352166	0.8	56.8	SNP_Axiom
16	AX_84292849	3	57.6	SNP_Axiom
16	AX_84223487	9	60.6	SNP_Axiom
16	CG1268o3	1.7	69.6	SNP_CG
16	ORS788	3	71.3	SSR_or_INDEL
16	AX_84351259	1.1	74.3	SNP_Axiom
16	AX_84386452	0.9	75.4	SNP_Axiom
16	AX_84534974	0	76.3	SNP_Axiom
16	AX_84349429	0	76.3	SNP_Axiom
16	AX_84263787	0.3	76.3	SNP_Axiom
16	AX_84264252	0.2	76.6	SNP_Axiom
16	AX_84449831	0.7	76.8	SNP_Axiom
16	AX_84242127	0.5	77.5	SNP_Axiom
16	AX_84217351	0.3	78	SNP_Axiom
16	AX_84270230	0.3	78.3	SNP_Axiom
16	AX_84221775	0.8	78.6	SNP_Axiom
16	AX_84337258	1.2	79.4	SNP_Axiom
16	AX_84259774	1.2	80.6	SNP_Axiom
16	AX_84256912	0.5	81.8	SNP_Axiom
16	AX_84228179	0.2	82.3	SNP_Axiom
16	AX_84233503	1.6	82.5	SNP_Axiom
16	AX_84248487	0.5	84.1	SNP_Axiom
16	AX_84307872	0.5	84.6	SNP_Axiom
16	AX_84451905	0.5	85.1	SNP_Axiom
16	AX_84480464	0.5	85.6	SNP_Axiom
16	AX_84340058	1	86.1	SNP_Axiom
16	AX_84227015	3.5	87.1	SNP_Axiom
16	AX_84233294	1.6	90.6	SNP_Axiom
16	AX_84223896	0.2	92.2	SNP_Axiom
16	AX_84593077	0.2	92.4	SNP_Axiom
16	AX_84226361	0.2	92.6	SNP_Axiom
16	AX_84224256	0.3	92.8	SNP_Axiom
16	AX_84259833	1.1	93.1	SNP_Axiom
16	AX_84239400	0	94.2	SNP_Axiom
16	AX_84216128	0.2	94.2	SNP_Axiom
16	AX_84446568	2	94.4	SNP_Axiom
16	ORS750	2.5	96.4	SSR_or_INDEL
16	CG0999o1	0	98.9	SNP_CG
16	CG0898o1	1.2	98.9	SNP_CG
16	CG0409o1	0.2	100.1	SNP_CG
16	SSL022	4	100.3	SSR_or_INDEL
16	ORS334	6	104.3	SSR_or_INDEL
16	ORS1130b	3.4	110.3	SSR_or_INDEL
16	AX_84238391	0.2	113.7	SNP_Axiom
16	AX_84508745	0.4	113.9	SNP_Axiom
16	AX_84522408	0.4	114.3	SNP_Axiom
16	AX_84233535	0.7	114.7	SNP_Axiom
16	AX_84324529	2.4	115.4	SNP_Axiom
16	SSL379	4.6	117.8	SSR_or_INDEL
16	CG0976i1	1.3	122.4	SNP_CG
16	AX_84298287	1.4	123.7	SNP_Axiom
16	AX_84282556	2.6	125.1	SNP_Axiom
16	AX_84311275	3.1	127.7	SNP_Axiom
16	CG0847o1	1.2	130.8	SNP_CG
16	AX_84415425	0.4	132	SNP_Axiom
16	AX_84225171	1.5	132.4	SNP_Axiom
16	AX_84576148	2.9	133.9	SNP_Axiom
16	AX_84544999	0.8	136.8	SNP_Axiom
16	AX_84450670	4	137.6	SNP_Axiom
16	AX_84302317	2	141.6	SNP_Axiom
16	AX_84220204	0.7	143.6	SNP_Axiom
16	AX_84587436	0.2	144.3	SNP_Axiom
16	AX_84316338	0.5	144.5	SNP_Axiom
16	AX_84235250	2.4	145	SNP_Axiom
16	CG0566o1	7.7	147.4	SNP_CG
16	AX_84316837	-------	155.1	SNP_Axiom
17	AX_84605161	20.6	0	SNP_Axiom
17	CG0429o1	17.3	20.6	SNP_CG
17	ORS735	2.2	37.9	SSR_or_INDEL
17	CG0855i1	0	40.1	SNP_CG
17	CG0651o1	2.1	40.1	SNP_CG
17	CG1867q1	0	42.2	SNP_CG
17	CG0041i1	0.9	42.2	SNP_CG
17	ORS1241b	0.6	43.1	SSR_or_INDEL
17	CG0990o2	0.6	43.7	SNP_CG
17	CG0269o1	4.9	44.3	SNP_CG
17	ORS694	2.6	49.2	SSR_or_INDEL
17	CG1252o1	0	51.8	SNP_CG
17	ORS513	2.8	51.8	SSR_or_INDEL
17	CG0243i1	0	54.6	SNP_CG
17	CG0243o1	4.7	54.6	SNP_CG
17	CG0789o2	9.8	59.3	SNP_CG
17	ORS988	1.6	69.1	SSR_or_INDEL
17	AX_84476588	0.5	70.7	SNP_Axiom
17	AX_84244596	0.5	71.2	SNP_Axiom
17	AX_84214604	2	71.7	SNP_Axiom
17	AX_84346041	0.7	73.7	SNP_Axiom
17	AX_84506336	2.4	74.4	SNP_Axiom
17	ORS297	4.1	76.8	SSR_or_INDEL
17	CG0342o1	3.5	80.9	SNP_CG
17	AX_84229671	4.2	84.4	SNP_Axiom
17	AX_84310249	1.5	88.6	SNP_Axiom
17	AX_84506584	0.4	90.1	SNP_Axiom
17	AX_84350203	0.2	90.5	SNP_Axiom
17	AX_84581778	1.6	90.7	SNP_Axiom
17	AX_84356804	2.7	92.3	SNP_Axiom
17	CG0821o1	3.5	95	SNP_CG
17	CG0465o2	8.3	98.5	SNP_CG
17	SSL400	19	106.8	SSR_or_INDEL
17	AX_84545047	-------	125.8	SNP_Axiom

## Sheet: FUxPAZ2_summary
# markers	marker type
LG	phenotypic	RGC	SNP_Axiom	SNP_CG	SSR_or_INDEL	Total
1		1	28	4	4	37
2			18	5	3	26
3		1	33	5	8	47
4			40	7	1	48
5			28	5	5	38
6			23	4	3	30
7			21	3	4	28
8		1	24	14	5	44
9			26	4		30
10	1		27	5	9	42
11			26	4	1	31
12			10	4	2	16
13	1	1	19	5	3	29
14			13	7	1	21
15		1	17	10	3	31
16			49	7	1	57
17			12	8	4	24
Total	2	5	414	101	57	579

## Sheet: FUxPAZ2_map
LG	Marker	dist Haldane	Haldane cumul	TYPE
1	AX_84330918	3.1	0	SNP_Axiom
1	AX_84428759	5.2	3.1	SNP_Axiom
1	AX_84353279	1.1	8.3	SNP_Axiom
1	AX_84523362	9	9.4	SNP_Axiom
1	AX_84445399	1.4	18.4	SNP_Axiom
1	AX_84243970	8.6	19.8	SNP_Axiom
1	AX_84410956	1.1	28.4	SNP_Axiom
1	AX_84263052	1.6	29.5	SNP_Axiom
1	CG0992o4	1.5	31.1	SNP_CG
1	ORS371	1.7	32.6	SSR_or_INDEL
1	AX_84217109	1.4	34.3	SNP_Axiom
1	AX_84219349	4.6	35.7	SNP_Axiom
1	AX_84214081	2.6	40.3	SNP_Axiom
1	AX_84219393	3.7	42.9	SNP_Axiom
1	AX_84314784	1.1	46.6	SNP_Axiom
1	AX_84227491	1.4	47.7	SNP_Axiom
1	RGC151o1	0	49.1	RGC
1	ORS716	7.8	49.1	SSR_or_INDEL
1	AX_84276944	2.3	56.9	SNP_Axiom
1	AX_84252856	2.4	59.2	SNP_Axiom
1	AX_84229720	4.8	61.6	SNP_Axiom
1	AX_84278653	1.7	66.4	SNP_Axiom
1	AX_84250865	2.2	68.1	SNP_Axiom
1	CG1103o2	2	70.3	SNP_CG
1	CG0762o1	0	72.3	SNP_CG
1	ORS543	4.5	72.3	SSR_or_INDEL
1	AX_84264205	0.9	76.8	SNP_Axiom
1	AX_84270155	0.5	77.7	SNP_Axiom
1	AX_84225599	0.8	78.2	SNP_Axiom
1	AX_84482248	1.2	79	SNP_Axiom
1	ORS1128	2.5	80.2	SSR_or_INDEL
1	CG0280o2	1.9	82.7	SNP_CG
1	AX_84229742	2.4	84.6	SNP_Axiom
1	AX_84380382	0.5	87	SNP_Axiom
1	AX_84511379	2.6	87.5	SNP_Axiom
1	AX_84271577	1.9	90.1	SNP_Axiom
1	AX_84309078	----	92	SNP_Axiom
2	AX_84313762	2	0	SNP_Axiom
2	AX_84239733	1.4	2	SNP_Axiom
2	AX_84331574	17.1	3.4	SNP_Axiom
2	AX_84279900	5.8	20.5	SNP_Axiom
2	AX_84235491	1.5	26.3	SNP_Axiom
2	AX_84220861	0.9	27.8	SNP_Axiom
2	AX_84560845	13.2	28.7	SNP_Axiom
2	SSL214	5.5	41.9	SSR_or_INDEL
2	ORS1065	2.1	47.4	SSR_or_INDEL
2	AX_84228026	3.9	49.5	SNP_Axiom
2	CG0427o2	0.4	53.4	SNP_CG
2	CG1223o1	1.7	53.8	SNP_CG
2	ORS447	2.3	55.5	SSR_or_INDEL
2	AX_84283986	0.8	57.8	SNP_Axiom
2	AX_84261916	0.8	58.6	SNP_Axiom
2	AX_84291149	2.7	59.4	SNP_Axiom
2	AX_84240780	2	62.1	SNP_Axiom
2	CG0353o1	0	64.1	SNP_CG
2	CG0307o3	0	64.1	SNP_CG
2	CG0320o2	2.8	64.1	SNP_CG
2	AX_84349251	13.4	66.9	SNP_Axiom
2	AX_84484238	4.2	80.3	SNP_Axiom
2	AX_84349221	12.4	84.5	SNP_Axiom
2	AX_84289931	7	96.9	SNP_Axiom
2	AX_84320435	8	103.9	SNP_Axiom
2	AX_84219609	-----	111.9	SNP_Axiom
3	ORS1147a	38.7	0	SSR_or_INDEL
3	AX_84274037	0.3	38.7	SNP_Axiom
3	AX_84392946	0.9	39	SNP_Axiom
3	AX_84260760	0.7	39.9	SNP_Axiom
3	AX_84329310	1.4	40.6	SNP_Axiom
3	CG0864o2	1.4	42	SNP_CG
3	ORS1036	2.2	43.4	SSR_or_INDEL
3	RGC172o2	0.7	45.6	RGC
3	CG0900o3	6.5	46.3	SNP_CG
3	AX_84374529	1.5	52.8	SNP_Axiom
3	AX_84306954	2.6	54.3	SNP_Axiom
3	AX_84239574	1.9	56.9	SNP_Axiom
3	ORS665	2.5	58.8	SSR_or_INDEL
3	AX_84331321	1.3	61.3	SNP_Axiom
3	AX_84231340	1.7	62.6	SNP_Axiom
3	CG1328o1	2.6	64.3	SNP_CG
3	AX_84226923	0.9	66.9	SNP_Axiom
3	AX_84290570	2.4	67.8	SNP_Axiom
3	ORS683	2.5	70.2	SSR_or_INDEL
3	AX_84482291	0.8	72.7	SNP_Axiom
3	AX_84293960	1.1	73.5	SNP_Axiom
3	AX_84214241	2.2	74.6	SNP_Axiom
3	ORS572	4.3	76.8	SSR_or_INDEL
3	ORS1021	2.4	81.1	SSR_or_INDEL
3	AX_84214605	2.8	83.5	SNP_Axiom
3	AX_84328392	4.5	86.3	SNP_Axiom
3	ORS134	5.7	90.8	SSR_or_INDEL
3	ORS432	4	96.5	SSR_or_INDEL
3	CG0929o4	2.1	100.5	SNP_CG
3	AX_84254196	8.6	102.6	SNP_Axiom
3	AX_84320177	11.1	111.2	SNP_Axiom
3	AX_84221603	3.6	122.3	SNP_Axiom
3	AX_84347806	4.5	125.9	SNP_Axiom
3	AX_84350440	2.7	130.4	SNP_Axiom
3	CG1007o2	3.4	133.1	SNP_CG
3	AX_84220522	3.2	136.5	SNP_Axiom
3	AX_84327640	1	139.7	SNP_Axiom
3	AX_84315939	0.9	140.7	SNP_Axiom
3	AX_84568061	1.1	141.6	SNP_Axiom
3	AX_84343794	0.5	142.7	SNP_Axiom
3	AX_84539451	0.5	143.2	SNP_Axiom
3	AX_84383409	0.3	143.7	SNP_Axiom
3	AX_84380604	2.4	144	SNP_Axiom
3	AX_84299406	1.4	146.4	SNP_Axiom
3	AX_84238088	9.4	147.8	SNP_Axiom
3	AX_84229715	2	157.2	SNP_Axiom
3	AX_84216270	----	159.2	SNP_Axiom
4	AX_84498670	3.5	0	SNP_Axiom
4	AX_84238820	3.4	3.5	SNP_Axiom
4	AX_84367761	9.4	6.9	SNP_Axiom
4	AX_84306980	1.2	16.3	SNP_Axiom
4	AX_84216793	6.2	17.5	SNP_Axiom
4	CG0313o1	1.9	23.7	SNP_CG
4	AX_84226079	1.2	25.6	SNP_Axiom
4	AX_84272730	0.6	26.8	SNP_Axiom
4	AX_84259547	0.7	27.4	SNP_Axiom
4	AX_84460430	0.8	28.1	SNP_Axiom
4	AX_84217688	0.5	28.9	SNP_Axiom
4	AX_84289204	0.6	29.4	SNP_Axiom
4	AX_84403667	0	30	SNP_Axiom
4	AX_84317223	3.1	30	SNP_Axiom
4	ORS523	1.5	33.1	SSR_or_INDEL
4	CG0825o1	0.4	34.6	SNP_CG
4	CG0389o3	1.6	35	SNP_CG
4	AX_84245575	0	36.6	SNP_Axiom
4	AX_84415763	2	36.6	SNP_Axiom
4	AX_84223658	0	38.6	SNP_Axiom
4	AX_84303954	1.9	38.6	SNP_Axiom
4	CG0088o1	0.6	40.5	SNP_CG
4	CG0834o1	1.7	41.1	SNP_CG
4	AX_84428136	0.7	42.8	SNP_Axiom
4	AX_84258739	1.5	43.5	SNP_Axiom
4	AX_84361480	2.7	45	SNP_Axiom
4	CG0753o4	0.5	47.7	SNP_CG
4	AX_84217700	1	48.2	SNP_Axiom
4	AX_84217390	1.9	49.2	SNP_Axiom
4	AX_84235656	1.4	51.1	SNP_Axiom
4	AX_84230119	4.3	52.5	SNP_Axiom
4	AX_84283558	3.2	56.8	SNP_Axiom
4	AX_84266670	0.5	60	SNP_Axiom
4	AX_84307464	0.4	60.5	SNP_Axiom
4	AX_84220643	0	60.9	SNP_Axiom
4	AX_84274569	0.8	60.9	SNP_Axiom
4	AX_84310567	1	61.7	SNP_Axiom
4	AX_84257700	2.3	62.7	SNP_Axiom
4	CG0071o2	4.5	65	SNP_CG
4	AX_84269528	0.7	69.5	SNP_Axiom
4	AX_84216091	1.9	70.2	SNP_Axiom
4	AX_84214372	4.2	72.1	SNP_Axiom
4	AX_84266779	7.5	76.3	SNP_Axiom
4	AX_84393111	2.9	83.8	SNP_Axiom
4	AX_84474638	6.5	86.7	SNP_Axiom
4	AX_84265805	0.7	93.2	SNP_Axiom
4	AX_84264729	3.2	93.9	SNP_Axiom
4	AX_84217502	----	97.1	SNP_Axiom
5	AX_84249534	7.2	0	SNP_Axiom
5	AX_84240867	2	7.2	SNP_Axiom
5	AX_84478308	10.9	9.2	SNP_Axiom
5	AX_84230719	1.8	20.1	SNP_Axiom
5	AX_84231575	1.2	21.9	SNP_Axiom
5	AX_84243297	1.2	23.1	SNP_Axiom
5	AX_84231205	1	24.3	SNP_Axiom
5	AX_84437036	3.5	25.3	SNP_Axiom
5	AX_84314283	1.1	28.8	SNP_Axiom
5	AX_84317153	1.9	29.9	SNP_Axiom
5	ha140	2.1	31.8	SSR_or_INDEL
5	AX_84462822	2.3	33.9	SNP_Axiom
5	AX_84404022	1.7	36.2	SNP_Axiom
5	AX_84242801	24.9	37.9	SNP_Axiom
5	ORS701	3.9	62.8	SSR_or_INDEL
5	ORS765	7.8	66.7	SSR_or_INDEL
5	AX_84215603	1.1	74.5	SNP_Axiom
5	AX_84223922	0.3	75.6	SNP_Axiom
5	AX_84236908	0.3	75.9	SNP_Axiom
5	AX_84217631	0.6	76.2	SNP_Axiom
5	AX_84222084	1.7	76.8	SNP_Axiom
5	CG0217o2	1.9	78.5	SNP_CG
5	CG0830o2	0	80.4	SNP_CG
5	ORS1159	2.4	80.4	SSR_or_INDEL
5	ORS1024	0.4	82.8	SSR_or_INDEL
5	CG1291o4	0.6	83.2	SNP_CG
5	AX_84328829	2.2	83.8	SNP_Axiom
5	AX_84288595	4.9	86	SNP_Axiom
5	AX_84279668	3.1	90.9	SNP_Axiom
5	CG1310o3	1.2	94	SNP_CG
5	AX_84391894	0.3	95.2	SNP_Axiom
5	AX_84305511	2.4	95.5	SNP_Axiom
5	AX_84382167	5.6	97.9	SNP_Axiom
5	AX_84463360	2.3	103.5	SNP_Axiom
5	AX_84259509	5.4	105.8	SNP_Axiom
5	AX_84214010	4.2	111.2	SNP_Axiom
5	CG1013o1	7	115.4	SNP_CG
5	AX_84263208	----	122.4	SNP_Axiom
6	AX_84229820	1.5	0	SNP_Axiom
6	CG0400o4	1.5	1.5	SNP_CG
6	ORS541b	1.7	3	SSR_or_INDEL
6	AX_84521048	2	4.7	SNP_Axiom
6	AX_84220721	2.2	6.7	SNP_Axiom
6	AX_84293115	0.6	8.9	SNP_Axiom
6	AX_84216357	0.9	9.5	SNP_Axiom
6	AX_84262722	3.9	10.4	SNP_Axiom
6	CG0721o2	2.3	14.3	SNP_CG
6	AX_84285586	1.6	16.6	SNP_Axiom
6	AX_84567412	6.1	18.2	SNP_Axiom
6	AX_84219448	10.4	24.3	SNP_Axiom
6	CG0094o2	3	34.7	SNP_CG
6	CL1909o1	5.8	37.7	SSR_or_INDEL
6	AX_84280621	3.7	43.5	SNP_Axiom
6	AX_84297894	0.6	47.2	SNP_Axiom
6	AX_84280908	1.4	47.8	SNP_Axiom
6	AX_84225147	1.6	49.2	SNP_Axiom
6	AX_84215855	1.1	50.8	SNP_Axiom
6	AX_84247327	3.1	51.9	SNP_Axiom
6	AX_84243744	0.4	55	SNP_Axiom
6	AX_84325456	1.3	55.4	SNP_Axiom
6	AX_84468070	0	56.7	SNP_Axiom
6	AX_84216739	2.1	56.7	SNP_Axiom
6	AX_84222769	1.9	58.8	SNP_Axiom
6	AX_84230603	9.8	60.7	SNP_Axiom
6	AX_84280827	3	70.5	SNP_Axiom
6	AX_84221601	2	73.5	SNP_Axiom
6	CG0287o2	2.9	75.5	SNP_CG
6	ORS678	----	78.4	SSR_or_INDEL
7	ORS1259	2.2	0	SSR_or_INDEL
7	AX_84242311	4.8	2.2	SNP_Axiom
7	AX_84361660	7.7	7	SNP_Axiom
7	AX_84266510	16.7	14.7	SNP_Axiom
7	AX_84251646	0.9	31.4	SNP_Axiom
7	ORS901	0.9	32.3	SSR_or_INDEL
7	ORS163	0.9	33.2	SSR_or_INDEL
7	CG0675o2	0.4	34.1	SNP_CG
7	CG0565o1	4.4	34.5	SNP_CG
7	AX_84217198	3.6	38.9	SNP_Axiom
7	ORS460	3.4	42.5	SSR_or_INDEL
7	CG0421o2	2	45.9	SNP_CG
7	AX_84261052	1	47.9	SNP_Axiom
7	AX_84381684	0.5	48.9	SNP_Axiom
7	AX_84272830	0.5	49.4	SNP_Axiom
7	AX_84228612	0.7	49.9	SNP_Axiom
7	AX_84233416	0.3	50.6	SNP_Axiom
7	AX_84322136	0.2	50.9	SNP_Axiom
7	AX_84217506	0.9	51.1	SNP_Axiom
7	AX_84270967	0.8	52	SNP_Axiom
7	AX_84322542	1	52.8	SNP_Axiom
7	AX_84268581	2.7	53.8	SNP_Axiom
7	AX_84213828	7	56.5	SNP_Axiom
7	AX_84339681	2	63.5	SNP_Axiom
7	AX_84226436	12.2	65.5	SNP_Axiom
7	AX_84302194	3.9	77.7	SNP_Axiom
7	AX_84287882	12.6	81.6	SNP_Axiom
7	AX_84274498	----	94.2	SNP_Axiom
8	ssu063	60	0	SSR_or_INDEL
8	AX_84363429	6.6	60	SNP_Axiom
8	AX_84336833	1.1	66.6	SNP_Axiom
8	AX_84472489	0.6	67.7	SNP_Axiom
8	AX_84470837	1.3	68.3	SNP_Axiom
8	AX_84312879	1.6	69.6	SNP_Axiom
8	AX_84460272	1.8	71.2	SNP_Axiom
8	AX_84278831	3	73	SNP_Axiom
8	CG0061o3	0	76	SNP_CG
8	ORS166	16.5	76	SSR_or_INDEL
8	AX_84214841	4.9	92.5	SNP_Axiom
8	CG1123o3	0	97.4	SNP_CG
8	CG1124o1	0	97.4	SNP_CG
8	CG1125o1	0	97.4	SNP_CG
8	CG0383o3	1.7	97.4	SNP_CG
8	AX_84251042	2	99.1	SNP_Axiom
8	AX_84436473	1.4	101.1	SNP_Axiom
8	AX_84419532	0.7	102.5	SNP_Axiom
8	AX_84331527	0.7	103.2	SNP_Axiom
8	AX_84217108	3	103.9	SNP_Axiom
8	AX_84336803	1.4	106.9	SNP_Axiom
8	AX_84286942	1.5	108.3	SNP_Axiom
8	CG0696o5	6	109.8	SNP_CG
8	CG0256o1	2.3	115.8	SNP_CG
8	CG0660o1	0	118.1	SNP_CG
8	CG0422o2	3.9	118.1	SNP_CG
8	ORS449	1.5	122	SSR_or_INDEL
8	CG0355o2	0	123.5	SNP_CG
8	CG0823o1	1.7	123.5	SNP_CG
8	ORS070	0.7	125.2	SSR_or_INDEL
8	RGC157o1	0	125.9	RGC
8	CG0919o2	0.4	125.9	SNP_CG
8	CG0346o1	1.8	126.3	SNP_CG
8	AX_84249780	0.6	128.1	SNP_Axiom
8	AX_84219658	0	128.7	SNP_Axiom
8	AX_84214785	1.4	128.7	SNP_Axiom
8	AX_84290415	1.4	130.1	SNP_Axiom
8	AX_84293778	1.5	131.5	SNP_Axiom
8	ORS243	1.5	133	SSR_or_INDEL
8	AX_84392488	0.6	134.5	SNP_Axiom
8	AX_84223377	5	135.1	SNP_Axiom
8	AX_84221067	13.6	140.1	SNP_Axiom
8	AX_84235310	5.8	153.7	SNP_Axiom
8	CG0596o2	----	159.5	SNP_CG
9	AX_84218354	6	0	SNP_Axiom
9	AX_84270738	2.2	6	SNP_Axiom
9	AX_84230162	8.1	8.2	SNP_Axiom
9	AX_84503333	4	16.3	SNP_Axiom
9	AX_84333968	4.4	20.3	SNP_Axiom
9	AX_84475892	9	24.7	SNP_Axiom
9	AX_84293351	1.4	33.7	SNP_Axiom
9	AX_84390930	2.6	35.1	SNP_Axiom
9	AX_84215952	0.7	37.7	SNP_Axiom
9	AX_84216121	2.3	38.4	SNP_Axiom
9	CG0932o3	1.9	40.7	SNP_CG
9	CG0906o1	2.4	42.6	SNP_CG
9	AX_84222968	0.9	45	SNP_Axiom
9	AX_84367666	1.3	45.9	SNP_Axiom
9	AX_84231806	9	47.2	SNP_Axiom
9	AX_84226006	1.1	56.2	SNP_Axiom
9	AX_84234683	3.3	57.3	SNP_Axiom
9	CG0954o2	0	60.6	SNP_CG
9	CG0378o1	8	60.6	SNP_CG
9	AX_84275975	4.4	68.6	SNP_Axiom
9	AX_84241437	7.1	73	SNP_Axiom
9	AX_84243558	9.9	80.1	SNP_Axiom
9	AX_84247467	9	90	SNP_Axiom
9	AX_84240568	3	99	SNP_Axiom
9	AX_84270037	16	102	SNP_Axiom
9	AX_84265639	8.1	118	SNP_Axiom
9	AX_84338898	4.2	126.1	SNP_Axiom
9	AX_84543361	1.6	130.3	SNP_Axiom
9	AX_84356755	0.7	131.9	SNP_Axiom
9	AX_84307553	----	132.6	SNP_Axiom
10	AX_84405106	0.9	0	SNP_Axiom
10	AX_84244933	2.8	0.9	SNP_Axiom
10	AX_84582839	2.8	3.7	SNP_Axiom
10	AX_84219452	1.3	6.5	SNP_Axiom
10	AX_84497620	2.5	7.8	SNP_Axiom
10	CG0457o1	26.7	10.3	SNP_CG
10	AX_84516749	1.1	37	SNP_Axiom
10	AX_84230629	3.6	38.1	SNP_Axiom
10	AX_84257368	3.7	41.7	SNP_Axiom
10	AX_84274231	1.5	45.4	SNP_Axiom
10	ORS818	2.8	46.9	SSR_or_INDEL
10	AX_84216218	2.6	49.7	SNP_Axiom
10	AX_84236723	1.1	52.3	SNP_Axiom
10	HT189	2.9	53.4	SSR_or_INDEL
10	CG0103o1	0	56.3	SNP_CG
10	SSL003	1.6	56.3	SSR_or_INDEL
10	CG0537o3	9	57.9	SNP_CG
10	CG1048o1	2.6	66.9	SNP_CG
10	AX_84263525	5.8	69.5	SNP_Axiom
10	SSL288	3.5	75.3	SSR_or_INDEL
10	ORS1129	2.4	78.8	SSR_or_INDEL
10	ORS469	0.8	81.2	SSR_or_INDEL
10	ORS595	1.9	82	SSR_or_INDEL
10	AX_84584945	1.1	83.9	SNP_Axiom
10	AX_84224205	0.5	85	SNP_Axiom
10	AX_84232390	6.3	85.5	SNP_Axiom
10	AX_84234366	0.5	91.8	SNP_Axiom
10	AX_84230386	2	92.3	SNP_Axiom
10	AX_84218719	15.6	94.3	SNP_Axiom
10	ramif	2.5	109.9	phenotypic
10	CG0335o2	1.5	112.4	SNP_CG
10	AX_84284864	0.7	113.9	SNP_Axiom
10	AX_84226459	0.3	114.6	SNP_Axiom
10	AX_84282614	0.5	114.9	SNP_Axiom
10	AX_84323299	1.7	115.4	SNP_Axiom
10	AX_84276187	4.8	117.1	SNP_Axiom
10	AX_84232545	1.1	121.9	SNP_Axiom
10	SSL262	3.8	123	SSR_or_INDEL
10	AX_84255703	2	126.8	SNP_Axiom
10	AX_84362327	6.2	128.8	SNP_Axiom
10	ORS541a	11.6	135	SSR_or_INDEL
10	AX_84497218	----	146.6	SNP_Axiom
11	AX_84217762	2.6	0	SNP_Axiom
11	AX_84284157	7.7	2.6	SNP_Axiom
11	AX_84381040	1.2	10.3	SNP_Axiom
11	AX_84240419	3.8	11.5	SNP_Axiom
11	AX_84258224	20.5	15.3	SNP_Axiom
11	AX_84299695	0.3	35.8	SNP_Axiom
11	AX_84215950	2.1	36.1	SNP_Axiom
11	AX_84485633	1.7	38.2	SNP_Axiom
11	AX_84222265	1.7	39.9	SNP_Axiom
11	AX_84216779	7.3	41.6	SNP_Axiom
11	CG0923o3	2.3	48.9	SNP_CG
11	CG0331o2	9.4	51.2	SNP_CG
11	CG0003o2	4.5	60.6	SNP_CG
11	AX_84215527	7.3	65.1	SNP_Axiom
11	ORS1146	7.1	72.4	SSR_or_INDEL
11	AX_84229015	4	79.5	SNP_Axiom
11	AX_84214598	1.1	83.5	SNP_Axiom
11	AX_84307619	8.9	84.6	SNP_Axiom
11	AX_84222323	0.5	93.5	SNP_Axiom
11	AX_84459659	5.8	94	SNP_Axiom
11	CG1257o3	1.7	99.8	SNP_CG
11	AX_84236269	0.7	101.5	SNP_Axiom
11	AX_84289748	1.4	102.2	SNP_Axiom
11	AX_84227698	1.6	103.6	SNP_Axiom
11	AX_84234080	4.7	105.2	SNP_Axiom
11	AX_84344413	2	109.9	SNP_Axiom
11	AX_84341589	4.4	111.9	SNP_Axiom
11	AX_84415906	4.1	116.3	SNP_Axiom
11	AX_84231441	3.5	120.4	SNP_Axiom
11	AX_84364004	3.2	123.9	SNP_Axiom
11	AX_84257355	----	127.1	SNP_Axiom
12	SSL030	23	0	SSR_or_INDEL
12	AX_84574631	7.4	23	SNP_Axiom
12	AX_84301621	14	30.4	SNP_Axiom
12	AX_84430794	2.1	44.4	SNP_Axiom
12	AX_84293299	0.4	46.5	SNP_Axiom
12	AX_84231950	2.4	46.9	SNP_Axiom
12	AX_84269704	6.3	49.3	SNP_Axiom
12	AX_84220559	2.6	55.6	SNP_Axiom
12	CG0712o3	6.6	58.2	SNP_CG
12	ORS767	2.8	64.8	SSR_or_INDEL
12	CG1072o3	3.4	67.6	SNP_CG
12	AX_84516499	4.4	71	SNP_Axiom
12	AX_84243805	3.6	75.4	SNP_Axiom
12	CG0125o2	13.6	79	SNP_CG
12	CG0347o1	17.1	92.6	SNP_CG
12	AX_84428679	----	109.7	SNP_Axiom
13	AX_84410383	5.3	0	SNP_Axiom
13	CG0352o1	1.9	5.3	SNP_CG
13	CG0267o1	1.5	7.2	SNP_CG
13	SSL084	1.4	8.7	SSR_or_INDEL
13	AX_84225490	2.2	10.1	SNP_Axiom
13	AX_84251863	5.1	12.3	SNP_Axiom
13	CG0868o1	1.3	17.4	SNP_CG
13	AX_84465350	0.3	18.7	SNP_Axiom
13	AX_84277032	3	19	SNP_Axiom
13	AX_84286897	5.5	22	SNP_Axiom
13	AX_84223866	1.9	27.5	SNP_Axiom
13	AX_84303872	0.9	29.4	SNP_Axiom
13	AX_84418931	4	30.3	SNP_Axiom
13	AX_84276222	1	34.3	SNP_Axiom
13	AX_84219490	0.7	35.3	SNP_Axiom
13	AX_84219920	11.3	36	SNP_Axiom
13	AX_84469282	4.7	47.3	SNP_Axiom
13	CG0896o1	2.7	52	SNP_CG
13	AX_84255754	4	54.7	SNP_Axiom
13	AX_84255329	2.8	58.7	SNP_Axiom
13	AX_84512948	4.5	61.5	SNP_Axiom
13	SSL248	20	66	SSR_or_INDEL
13	CG0018i1	10.5	86	SNP_CG
13	ORS630	3.2	96.5	SSR_or_INDEL
13	AX_84277970	0.9	99.7	SNP_Axiom
13	AX_84268889	4.3	100.6	SNP_Axiom
13	Pl21	2	104.9	phenotypic
13	RGC257	6.1	106.9	RGC
13	AX_84251182	----	113	SNP_Axiom
14	AX_84268762	5.6	0	SNP_Axiom
14	AX_84394407	0.7	5.6	SNP_Axiom
14	AX_84516709	0.3	6.3	SNP_Axiom
14	AX_84230033	7	6.6	SNP_Axiom
14	AX_84530936	0.7	13.6	SNP_Axiom
14	AX_84414353	0.7	14.3	SNP_Axiom
14	AX_84388924	23.9	15	SNP_Axiom
14	AX_84213640	2.1	38.9	SNP_Axiom
14	AX_84219593	1.7	41	SNP_Axiom
14	SSL020	1.4	42.7	SSR_or_INDEL
14	CG0447o1	0	44.1	SNP_CG
14	CG0484o1	4.7	44.1	SNP_CG
14	CG0167o1	0.5	48.8	SNP_CG
14	CG0279o1	0.5	49.3	SNP_CG
14	CG1298o3	0	49.8	SNP_CG
14	CG1248o2	2.2	49.8	SNP_CG
14	AX_84242284	3.6	52	SNP_Axiom
14	AX_84298384	1.1	55.6	SNP_Axiom
14	AX_84530440	1.2	56.7	SNP_Axiom
14	AX_84480894	22.9	57.9	SNP_Axiom
14	CG0117o1	----	80.8	SNP_CG
15	CG0542o2	0	0	SNP_CG
15	CG1333o1	0	0	SNP_CG
15	CG0340o2	12.6	0	SNP_CG
15	AX_84444679	17.1	12.6	SNP_Axiom
15	AX_84424988	16.6	29.7	SNP_Axiom
15	AX_84218169	1.5	46.3	SNP_Axiom
15	AX_84222278	1.9	47.8	SNP_Axiom
15	ORS121	5.5	49.7	SSR_or_INDEL
15	CG0814o1	0	55.2	SNP_CG
15	ORS008	2.9	55.2	SSR_or_INDEL
15	CG0079o3	15.3	58.1	SNP_CG
15	AX_84539874	5	73.4	SNP_Axiom
15	RGC160o1	3.6	78.4	RGC
15	AX_84253871	1.1	82	SNP_Axiom
15	AX_84224186	2.5	83.1	SNP_Axiom
15	AX_84236162	0.3	85.6	SNP_Axiom
15	AX_84241137	0.5	85.9	SNP_Axiom
15	AX_84302517	1.1	86.4	SNP_Axiom
15	AX_84240983	3.1	87.5	SNP_Axiom
15	CG0485o5	3.2	90.6	SNP_CG
15	CG0494o2	5.2	93.8	SNP_CG
15	AX_84472791	0.5	99	SNP_Axiom
15	AX_84257356	0.7	99.5	SNP_Axiom
15	AX_84220436	3.7	100.2	SNP_Axiom
15	CG1295o2	3	103.9	SNP_CG
15	AX_84336808	1.1	106.9	SNP_Axiom
15	AX_84227509	2	108	SNP_Axiom
15	AX_84230608	4.5	110	SNP_Axiom
15	CG1266o2	0	114.5	SNP_CG
15	ORS1242	3.3	114.5	SSR_or_INDEL
15	CG0112i2	----	117.8	SNP_CG
16	AX_84230737	6.4	0	SNP_Axiom
16	AX_84324120	4.7	6.4	SNP_Axiom
16	AX_84248186	12.7	11.1	SNP_Axiom
16	AX_84320529	2.1	23.8	SNP_Axiom
16	CG0738o3	1.9	25.9	SNP_CG
16	CG1289o1	5.1	27.8	SNP_CG
16	AX_84321962	1.8	32.9	SNP_Axiom
16	AX_84582337	3.7	34.7	SNP_Axiom
16	AX_84311313	7.7	38.4	SNP_Axiom
16	AX_84469271	3.1	46.1	SNP_Axiom
16	AX_84338488	5.1	49.2	SNP_Axiom
16	CG0778o1	3.3	54.3	SNP_CG
16	AX_84292849	3	57.6	SNP_Axiom
16	AX_84223487	9	60.6	SNP_Axiom
16	CG1268o3	1.7	69.6	SNP_CG
16	ORS788	3	71.3	SSR_or_INDEL
16	AX_84351259	1.1	74.3	SNP_Axiom
16	AX_84386452	0.9	75.4	SNP_Axiom
16	AX_84534974	0	76.3	SNP_Axiom
16	AX_84349429	0	76.3	SNP_Axiom
16	AX_84263787	0.3	76.3	SNP_Axiom
16	AX_84264252	0.9	76.6	SNP_Axiom
16	AX_84242127	0.5	77.5	SNP_Axiom
16	AX_84217351	0.3	78	SNP_Axiom
16	AX_84270230	0.3	78.3	SNP_Axiom
16	AX_84221775	0.8	78.6	SNP_Axiom
16	AX_84337258	1.2	79.4	SNP_Axiom
16	AX_84259774	1.2	80.6	SNP_Axiom
16	AX_84256912	0.5	81.8	SNP_Axiom
16	AX_84228179	1.8	82.3	SNP_Axiom
16	AX_84248487	0.5	84.1	SNP_Axiom
16	AX_84307872	0.5	84.6	SNP_Axiom
16	AX_84451905	0.5	85.1	SNP_Axiom
16	AX_84480464	0.5	85.6	SNP_Axiom
16	AX_84340058	1	86.1	SNP_Axiom
16	AX_84227015	3.5	87.1	SNP_Axiom
16	AX_84233294	1.6	90.6	SNP_Axiom
16	AX_84223896	0.6	92.2	SNP_Axiom
16	AX_84224256	0.3	92.8	SNP_Axiom
16	AX_84259833	1.1	93.1	SNP_Axiom
16	AX_84239400	0	94.2	SNP_Axiom
16	AX_84216128	4.7	94.2	SNP_Axiom
16	CG0999o1	0	98.9	SNP_CG
16	CG0898o1	14.8	98.9	SNP_CG
16	AX_84238391	1	113.7	SNP_Axiom
16	AX_84233535	0.7	114.7	SNP_Axiom
16	AX_84324529	9.7	115.4	SNP_Axiom
16	AX_84282556	2.6	125.1	SNP_Axiom
16	AX_84311275	4.7	127.7	SNP_Axiom
16	AX_84225171	1.5	132.4	SNP_Axiom
16	AX_84576148	3.7	133.9	SNP_Axiom
16	AX_84450670	4	137.6	SNP_Axiom
16	AX_84302317	2	141.6	SNP_Axiom
16	AX_84220204	1.4	143.6	SNP_Axiom
16	AX_84235250	2.4	145	SNP_Axiom
16	CG0566o1	7.7	147.4	SNP_CG
16	AX_84316837	----	155.1	SNP_Axiom
17	AX_84605161	20.6	0	SNP_Axiom
17	CG0429o1	17.3	20.6	SNP_CG
17	ORS735	6.4	37.9	SSR_or_INDEL
17	CG0269o1	4.9	44.3	SNP_CG
17	ORS694	2.6	49.2	SSR_or_INDEL
17	CG1252o1	0	51.8	SNP_CG
17	ORS513	2.8	51.8	SSR_or_INDEL
17	CG0243o1	4.7	54.6	SNP_CG
17	CG0789o2	11.4	59.3	SNP_CG
17	AX_84476588	0.5	70.7	SNP_Axiom
17	AX_84244596	0.5	71.2	SNP_Axiom
17	AX_84214604	2	71.7	SNP_Axiom
17	AX_84346041	0.7	73.7	SNP_Axiom
17	AX_84506336	2.4	74.4	SNP_Axiom
17	ORS297	4.1	76.8	SSR_or_INDEL
17	CG1343o2	1.9	80.9	SNP_CG
17	CG0342o1	3.5	82.8	SNP_CG
17	AX_84229671	4.2	86.3	SNP_Axiom
17	AX_84310249	1.5	90.5	SNP_Axiom
17	AX_84506584	0.4	92	SNP_Axiom
17	AX_84350203	1.8	92.4	SNP_Axiom
17	AX_84356804	2.7	94.2	SNP_Axiom
17	CG0821o1	30.8	96.9	SNP_CG
17	AX_84545047	----	127.7	SNP_Axiom

## Sheet: INEDI_summary
# markers	Marker Type
LG	phenotypic	RGC	SNP_Axiom	SNP_CG	SSR_or_INDEL	Total
1			43	9	10	62
2		1	34	7	13	55
3			41	12	9	62
4		1	49	12	2	64
5		1	35	15	14	65
6			38	18	7	63
7			28	3	6	37
8	1		26	16	11	54
9			35	6	7	48
10	1		48	12	22	83
11			43	9	4	56
12			18	13	5	36
13	2	1	24	8	13	48
14			17	21	12	50
15			23	15	5	43
16			53	13	8	74
17			13	16	5	34
Total	4	4	568	205	153	934

## Sheet: INEDI_map
LG	Marker	dist Haldane	Haldane cumul	TYPE
1	HQ222360_ssr13	3	0	SSR_or_INDEL
1	AX_84330918	1	3	SNP_Axiom
1	AX_84447555	2.1	4	SNP_Axiom
1	AX_84428759	5.2	6.1	SNP_Axiom
1	AX_84353279	1.1	11.3	SNP_Axiom
1	AX_84523362	5.8	12.4	SNP_Axiom
1	CG0527i1	2.1	18.2	SNP_CG
1	AX_84591611	1.1	20.3	SNP_Axiom
1	AX_84445399	1.4	21.4	SNP_Axiom
1	AX_84243970	6.1	22.8	SNP_Axiom
1	CGLG17_pb267	2.5	28.9	SNP_CG
1	AX_84410956	1.1	31.4	SNP_Axiom
1	AX_84263052	1.6	32.5	SNP_Axiom
1	CG0992o4	1.5	34.1	SNP_CG
1	ORS371	1.4	35.6	SSR_or_INDEL
1	AX_84292910	0.3	37	SNP_Axiom
1	AX_84217109	0.5	37.3	SNP_Axiom
1	AX_84302850	0.2	37.8	SNP_Axiom
1	AX_84231380	0.7	38	SNP_Axiom
1	AX_84219349	0.6	38.7	SNP_Axiom
1	AX_84413787	0.2	39.3	SNP_Axiom
1	AX_84229277	0.2	39.5	SNP_Axiom
1	AX_84263297	0.2	39.7	SNP_Axiom
1	AX_84228422	0.6	39.9	SNP_Axiom
1	AX_84224657	0.6	40.5	SNP_Axiom
1	AX_84250084	1.1	41.1	SNP_Axiom
1	CG0511i3	1.1	42.2	SNP_CG
1	AX_84214081	1	43.3	SNP_Axiom
1	AX_84247335	1	44.3	SNP_Axiom
1	AX_84493516	0.6	45.3	SNP_Axiom
1	AX_84219393	2.2	45.9	SNP_Axiom
1	ORS675	1.5	48.1	SSR_or_INDEL
1	AX_84314784	0.3	49.6	SNP_Axiom
1	AX_84504775	0.8	49.9	SNP_Axiom
1	AX_84227491	1.4	50.7	SNP_Axiom
1	ORS716	1.2	52.1	SSR_or_INDEL
1	ORS509	0	53.3	SSR_or_INDEL
1	CG0593o1	4	53.3	SNP_CG
1	ORS651	2.6	57.3	SSR_or_INDEL
1	AX_84276944	1.7	59.9	SNP_Axiom
1	CG0836i1	0.6	61.6	SNP_CG
1	AX_84252856	2.4	62.2	SNP_Axiom
1	AX_84229720	3.2	64.6	SNP_Axiom
1	AX_84503011	1.6	67.8	SNP_Axiom
1	AX_84278653	1.7	69.4	SNP_Axiom
1	AX_84250865	4.2	71.1	SNP_Axiom
1	ORS543	0.5	75.3	SSR_or_INDEL
1	CG0220o1	3.2	75.8	SNP_CG
1	CG0299i1	0.8	79	SNP_CG
1	AX_84264205	0.9	79.8	SNP_Axiom
1	AX_84270155	0.5	80.7	SNP_Axiom
1	AX_84225599	2	81.2	SNP_Axiom
1	ORS1128	4.4	83.2	SSR_or_INDEL
1	AX_84229742	2.4	87.6	SNP_Axiom
1	AX_84380382	0.5	90	SNP_Axiom
1	AX_84511379	2.6	90.5	SNP_Axiom
1	AX_84271577	1.1	93.1	SNP_Axiom
1	AX_84282922	0.8	94.2	SNP_Axiom
1	AX_84309078	1.6	95	SNP_Axiom
1	CG0405i1	19.2	96.6	SNP_CG
1	ORS759	8.6	115.8	SSR_or_INDEL
1	ORS762	----	124.4	SSR_or_INDEL
2	AX_84313762	2	0	SNP_Axiom
2	AX_84239733	1.4	2	SNP_Axiom
2	AX_84331574	17.1	3.4	SNP_Axiom
2	AX_84279900	2.8	20.5	SNP_Axiom
2	AX_84426262	0.2	23.3	SNP_Axiom
2	AX_84432693	0.2	23.5	SNP_Axiom
2	AX_84248965	0.4	23.7	SNP_Axiom
2	AX_84445804	1.3	24.1	SNP_Axiom
2	AX_84254434	0.9	25.4	SNP_Axiom
2	AX_84235491	1.5	26.3	SNP_Axiom
2	ORS1147c	0	27.8	SSR_or_INDEL
2	AX_84220861	0.9	27.8	SNP_Axiom
2	AX_84560845	2	28.7	SNP_Axiom
2	SSL368	2.2	30.7	SSR_or_INDEL
2	ORS315	5.4	32.9	SSR_or_INDEL
2	SSL303	3.6	38.3	SSR_or_INDEL
2	SSL214	0.9	41.9	SSR_or_INDEL
2	SSL188	1	42.8	SSR_or_INDEL
2	SSL375	1.8	43.8	SSR_or_INDEL
2	RGC2	0.5	45.6	RGC
2	ORS453	0	46.1	SSR_or_INDEL
2	SSL424a	0	46.1	SSR_or_INDEL
2	H280M13	1.3	46.1	SSR_or_INDEL
2	ORS1065	2.1	47.4	SSR_or_INDEL
2	AX_84228026	2.7	49.5	SNP_Axiom
2	AX_84580908	1.2	52.2	SNP_Axiom
2	CG0427o2	2.1	53.4	SNP_CG
2	CG1223i1	0	55.5	SNP_CG
2	ORS447	2	55.5	SSR_or_INDEL
2	AX_84306195	0.3	57.5	SNP_Axiom
2	AX_84283986	0.2	57.8	SNP_Axiom
2	AX_84265603	0.2	58	SNP_Axiom
2	AX_84474979	0.4	58.2	SNP_Axiom
2	AX_84261916	0.2	58.6	SNP_Axiom
2	AX_84372186	0.2	58.8	SNP_Axiom
2	AX_84316703	0.4	59	SNP_Axiom
2	AX_84291149	2.7	59.4	SNP_Axiom
2	AX_84240780	1.6	62.1	SNP_Axiom
2	CG0320o1	0.4	63.7	SNP_CG
2	CG0353o1	0	64.1	SNP_CG
2	CG0320o2	1.2	64.1	SNP_CG
2	AX_84279931	0.4	65.3	SNP_Axiom
2	AX_84263079	1.2	65.7	SNP_Axiom
2	AX_84349251	13.4	66.9	SNP_Axiom
2	AX_84484238	1.3	80.3	SNP_Axiom
2	AX_84381832	1.1	81.6	SNP_Axiom
2	AX_84455393	1.8	82.7	SNP_Axiom
2	AX_84349221	11.2	84.5	SNP_Axiom
2	CG1293o1	1.2	95.7	SNP_CG
2	AX_84289931	5.1	96.9	SNP_Axiom
2	CG1866u1	1.9	102	SNP_CG
2	AX_84320435	8	103.9	SNP_Axiom
2	AX_84219609	0.4	111.9	SNP_Axiom
2	AX_84267963	1.3	112.3	SNP_Axiom
2	ORS342	----	113.6	SSR_or_INDEL
3	ORS1147a	24.3	0	SSR_or_INDEL
3	SSL314	9.3	24.3	SSR_or_INDEL
3	SSL360L2	5.1	33.6	SSR_or_INDEL
3	AX_84274037	0.3	38.7	SNP_Axiom
3	AX_84392946	0.9	39	SNP_Axiom
3	AX_84260760	0.7	39.9	SNP_Axiom
3	AX_84329310	5.7	40.6	SNP_Axiom
3	CG0900o3	1.2	46.3	SNP_CG
3	CG0773o1	5.3	47.5	SNP_CG
3	AX_84374529	1.3	52.8	SNP_Axiom
3	AX_84345790	0.2	54.1	SNP_Axiom
3	AX_84306954	2.6	54.3	SNP_Axiom
3	AX_84239574	1.9	56.9	SNP_Axiom
3	ORS665	2.5	58.8	SSR_or_INDEL
3	AX_84331321	0.5	61.3	SNP_Axiom
3	AX_84272199	0.8	61.8	SNP_Axiom
3	AX_84231340	1.7	62.6	SNP_Axiom
3	CG1328o1	1.3	64.3	SNP_CG
3	CG0991o2	1.3	65.6	SNP_CG
3	AX_84226923	0.2	66.9	SNP_Axiom
3	AX_84259962	0.7	67.1	SNP_Axiom
3	AX_84290570	2.4	67.8	SNP_Axiom
3	ORS683	3.3	70.2	SSR_or_INDEL
3	AX_84293960	1.1	73.5	SNP_Axiom
3	AX_84214241	2.2	74.6	SNP_Axiom
3	ORS572	2.6	76.8	SSR_or_INDEL
3	ORS775	1.7	79.4	SSR_or_INDEL
3	ORS1021	2.4	81.1	SSR_or_INDEL
3	AX_84214605	2.8	83.5	SNP_Axiom
3	AX_84328392	10.2	86.3	SNP_Axiom
3	ORS432	4	96.5	SSR_or_INDEL
3	CG0929o4	2.1	100.5	SNP_CG
3	AX_84254196	1.6	102.6	SNP_Axiom
3	CG1868h1	2.8	104.2	SNP_CG
3	CG1237i1	0.5	107	SNP_CG
3	CG1861u2	1.5	107.5	SNP_CG
3	AX_84214400	0.7	109	SNP_Axiom
3	AX_84277101	0.2	109.7	SNP_Axiom
3	AX_84321716	1.3	109.9	SNP_Axiom
3	AX_84320177	9.8	111.2	SNP_Axiom
3	CG0493i1	1.3	121	SNP_CG
3	AX_84221603	0.2	122.3	SNP_Axiom
3	AX_84527896	3.4	122.5	SNP_Axiom
3	AX_84347806	4.5	125.9	SNP_Axiom
3	AX_84350440	2.7	130.4	SNP_Axiom
3	CG1007o2	2.9	133.1	SNP_CG
3	AX_84224069	0.5	136	SNP_Axiom
3	AX_84220522	4.2	136.5	SNP_Axiom
3	AX_84315939	0.2	140.7	SNP_Axiom
3	AX_84500115	0.7	140.9	SNP_Axiom
3	AX_84568061	1.1	141.6	SNP_Axiom
3	AX_84343794	0.5	142.7	SNP_Axiom
3	AX_84539451	0.5	143.2	SNP_Axiom
3	AX_84383409	0.3	143.7	SNP_Axiom
3	AX_84380604	2.4	144	SNP_Axiom
3	AX_84299406	0.9	146.4	SNP_Axiom
3	AX_84565004	0.5	147.3	SNP_Axiom
3	AX_84238088	9.4	147.8	SNP_Axiom
3	AX_84229715	2	157.2	SNP_Axiom
3	AX_84216270	1.6	159.2	SNP_Axiom
3	CG0857i1	0	160.8	SNP_CG
3	CG0330i2	----	160.8	SNP_CG
4	CG0631i1	5.9	0	SNP_CG
4	AX_84498670	2.7	5.9	SNP_Axiom
4	AX_84316461	0.8	8.6	SNP_Axiom
4	AX_84238820	3.4	9.4	SNP_Axiom
4	AX_84367761	2	12.8	SNP_Axiom
4	RGC154	5.7	14.8	RGC
4	AX_84318144	1.7	20.5	SNP_Axiom
4	AX_84306980	1.2	22.2	SNP_Axiom
4	AX_84216793	2.4	23.4	SNP_Axiom
4	ORS785	3.8	25.8	SSR_or_INDEL
4	CG0313o1	1.9	29.6	SNP_CG
4	AX_84226079	1.8	31.5	SNP_Axiom
4	AX_84259547	0.7	33.3	SNP_Axiom
4	AX_84460430	0.2	34	SNP_Axiom
4	AX_84394937	0.4	34.2	SNP_Axiom
4	AX_84224541	0.2	34.6	SNP_Axiom
4	AX_84217688	0.5	34.8	SNP_Axiom
4	AX_84289204	5.2	35.3	SNP_Axiom
4	CG0825o1	0.4	40.5	SNP_CG
4	CG0870i4	0	40.9	SNP_CG
4	CG0389o3	1.6	40.9	SNP_CG
4	AX_84245575	2	42.5	SNP_Axiom
4	AX_84223658	1.9	44.5	SNP_Axiom
4	CG0088o1	0.6	46.4	SNP_CG
4	CG0834o1	1.7	47	SNP_CG
4	AX_84428136	0.7	48.7	SNP_Axiom
4	AX_84258739	1.5	49.4	SNP_Axiom
4	AX_84361480	0.8	50.9	SNP_Axiom
4	AX_84503469	1.9	51.7	SNP_Axiom
4	CG0753o4	1.5	53.6	SNP_CG
4	AX_84217390	1.4	55.1	SNP_Axiom
4	AX_84280655	0.5	56.5	SNP_Axiom
4	AX_84235656	0.7	57	SNP_Axiom
4	AX_84259627	0.7	57.7	SNP_Axiom
4	AX_84230119	1.4	58.4	SNP_Axiom
4	CG0841i1	2.9	59.8	SNP_CG
4	AX_84283558	3.2	62.7	SNP_Axiom
4	AX_84266670	0.5	65.9	SNP_Axiom
4	AX_84307464	0.4	66.4	SNP_Axiom
4	AX_84220643	0.8	66.8	SNP_Axiom
4	AX_84310567	0.4	67.6	SNP_Axiom
4	AX_84318276	0.6	68	SNP_Axiom
4	AX_84257700	2.3	68.6	SNP_Axiom
4	CG0071o2	0.9	70.9	SNP_CG
4	CG0851i1	3.6	71.8	SNP_CG
4	AX_84269528	0.7	75.4	SNP_Axiom
4	AX_84216091	1.7	76.1	SNP_Axiom
4	AX_84269272	0.2	77.8	SNP_Axiom
4	AX_84214372	0.8	78	SNP_Axiom
4	AX_84244360	1.3	78.8	SNP_Axiom
4	CG0768o1	0.4	80.1	SNP_CG
4	ORS674	1.5	80.5	SSR_or_INDEL
4	AX_84556656	0.2	82	SNP_Axiom
4	AX_84266779	7.5	82.2	SNP_Axiom
4	AX_84393111	0.9	89.7	SNP_Axiom
4	AX_84457731	2	90.6	SNP_Axiom
4	AX_84474638	6.5	92.6	SNP_Axiom
4	AX_84265805	0.7	99.1	SNP_Axiom
4	AX_84264729	0.6	99.8	SNP_Axiom
4	AX_84291285	1.2	100.4	SNP_Axiom
4	AX_84362162	1.2	101.6	SNP_Axiom
4	AX_84246518	0.2	102.8	SNP_Axiom
4	AX_84217502	0.4	103	SNP_Axiom
4	AX_84233666	----	103.4	SNP_Axiom
5	CG0228o1	4.8	0	SNP_CG
5	AX_84249534	7.2	4.8	SNP_Axiom
5	AX_84240867	1.8	12	SNP_Axiom
5	AX_84607846	0.2	13.8	SNP_Axiom
5	AX_84478308	1	14	SNP_Axiom
5	CG0734i2	0	15	SNP_CG
5	CG0734i1	2.7	15	SNP_CG
5	SSL245L1	7.2	17.7	SSR_or_INDEL
5	AX_84230719	1.8	24.9	SNP_Axiom
5	AX_84231575	1.2	26.7	SNP_Axiom
5	AX_84243297	1.2	27.9	SNP_Axiom
5	AX_84231205	4.3	29.1	SNP_Axiom
5	AX_84523740	0.2	33.4	SNP_Axiom
5	AX_84314283	1.1	33.6	SNP_Axiom
5	AX_84317153	1.9	34.7	SNP_Axiom
5	ha140	2.1	36.6	SSR_or_INDEL
5	AX_84462822	2.3	38.7	SNP_Axiom
5	AX_84404022	1.7	41	SNP_Axiom
5	AX_84242801	16.1	42.7	SNP_Axiom
5	ORS533	8.2	58.8	SSR_or_INDEL
5	ORS694A	0.6	67	SSR_or_INDEL
5	ORS701	1.5	67.6	SSR_or_INDEL
5	ORS681	0	69.1	SSR_or_INDEL
5	ORS505	1.9	69.1	SSR_or_INDEL
5	ORS764	0.5	71	SSR_or_INDEL
5	ORS765	4	71.5	SSR_or_INDEL
5	ha3627	0.7	75.5	SSR_or_INDEL
5	CG1058o4	2	76.2	SNP_CG
5	CG0437i1	0	78.2	SNP_CG
5	CG0622i1	0	78.2	SNP_CG
5	CG0031o2	0.7	78.2	SNP_CG
5	AX_84216681	0.2	78.9	SNP_Axiom
5	AX_84382894	0.2	79.1	SNP_Axiom
5	AX_84215603	0.3	79.3	SNP_Axiom
5	AX_84232230	0.3	79.6	SNP_Axiom
5	AX_84397959	0.5	79.9	SNP_Axiom
5	AX_84223922	2.9	80.4	SNP_Axiom
5	CG0110i3	0	83.3	SNP_CG
5	ORS351	0	83.3	SSR_or_INDEL
5	CG0217o2	1.9	83.3	SNP_CG
5	ORS1159	1.6	85.2	SSR_or_INDEL
5	CG1324o1	0.8	86.8	SNP_CG
5	ORS1024	0.4	87.6	SSR_or_INDEL
5	CG1291o4	0.6	88	SNP_CG
5	AX_84328829	2.2	88.6	SNP_Axiom
5	AX_84288595	4.9	90.8	SNP_Axiom
5	AX_84279668	3.1	95.7	SNP_Axiom
5	CG1310o3	1.2	98.8	SNP_CG
5	AX_84391894	0.3	100	SNP_Axiom
5	AX_84305511	2.4	100.3	SNP_Axiom
5	AX_84382167	0.8	102.7	SNP_Axiom
5	AX_84581610	0.2	103.5	SNP_Axiom
5	AX_84520173	2.3	103.7	SNP_Axiom
5	ORS774	2.1	106	SSR_or_INDEL
5	AX_84555673	0.2	108.1	SNP_Axiom
5	AX_84463360	2.3	108.3	SNP_Axiom
5	AX_84259509	2.7	110.6	SNP_Axiom
5	CG1002o1	2.7	113.3	SNP_CG
5	AX_84214010	3.1	116	SNP_Axiom
5	AX_84528024	0.2	119.1	SNP_Axiom
5	AX_84302647	0.9	119.3	SNP_Axiom
5	CG1013o1	7	120.2	SNP_CG
5	AX_84263208	2.5	127.2	SNP_Axiom
5	CG1323i2	0	129.7	SNP_CG
5	RGC202i1	----	129.7	RGC
6	CG0400o2	0	0	SNP_CG
6	CG0400o1	2.5	0	SNP_CG
6	AX_84229820	4.7	2.5	SNP_Axiom
6	AX_84521048	2	7.2	SNP_Axiom
6	AX_84220721	2.2	9.2	SNP_Axiom
6	AX_84293115	0.3	11.4	SNP_Axiom
6	AX_84405158	0.3	11.7	SNP_Axiom
6	AX_84216357	0.9	12	SNP_Axiom
6	AX_84262722	2.8	12.9	SNP_Axiom
6	CG1091o1	1.1	15.7	SNP_CG
6	CG0721o2	1.9	16.8	SNP_CG
6	AX_84442575	0.2	18.7	SNP_Axiom
6	AX_84264784	0.2	18.9	SNP_Axiom
6	AX_84285586	1.6	19.1	SNP_Axiom
6	AX_84567412	6.1	20.7	SNP_Axiom
6	AX_84219448	4.9	26.8	SNP_Axiom
6	CG0891i1	1.1	31.7	SNP_CG
6	CG0940i1	2.3	32.8	SNP_CG
6	CG0391o3	0	35.1	SNP_CG
6	CG0391o1	1.8	35.1	SNP_CG
6	CG0094o1	0.3	36.9	SNP_CG
6	CG0731o2	0	37.2	SNP_CG
6	CG0094o2	3	37.2	SNP_CG
6	CG1112i2	0	40.2	SNP_CG
6	CL1909o1	5.8	40.2	SSR_or_INDEL
6	AX_84280621	0.2	46	SNP_Axiom
6	AX_84503043	3.5	46.2	SNP_Axiom
6	AX_84297894	0.3	49.7	SNP_Axiom
6	AX_84403074	0.3	50	SNP_Axiom
6	AX_84280908	0.5	50.3	SNP_Axiom
6	AX_84300909	0.2	50.8	SNP_Axiom
6	AX_84393004	0.2	51	SNP_Axiom
6	AX_84350366	0.5	51.2	SNP_Axiom
6	AX_84225147	0.2	51.7	SNP_Axiom
6	AX_84244295	1.2	51.9	SNP_Axiom
6	AX_84226839	0.2	53.1	SNP_Axiom
6	AX_84215855	0.3	53.3	SNP_Axiom
6	AX_84226965	0.8	53.6	SNP_Axiom
6	AX_84247327	1	54.4	SNP_Axiom
6	CG0727o3	0	55.4	SNP_CG
6	CG0977i1	0	55.4	SNP_CG
6	CG0281o1	0.2	55.4	SNP_CG
6	Q222360_ssr9	1.9	55.6	SSR_or_INDEL
6	AX_84243744	0.4	57.5	SNP_Axiom
6	AX_84325456	0.9	57.9	SNP_Axiom
6	AX_84217412	0.4	58.8	SNP_Axiom
6	AX_84216739	0.2	59.2	SNP_Axiom
6	AX_84344507	0.6	59.4	SNP_Axiom
6	CG0562i1	1.3	60	SNP_CG
6	AX_84222769	1.5	61.3	SNP_Axiom
6	AX_84469890	0.4	62.8	SNP_Axiom
6	AX_84230603	2.6	63.2	SNP_Axiom
6	ORS381	3.2	65.8	SSR_or_INDEL
6	ORS745	3.3	69	SSR_or_INDEL
6	CG1026i1	0.7	72.3	SNP_CG
6	AX_84280827	3	73	SNP_Axiom
6	AX_84221601	0.3	76	SNP_Axiom
6	AX_84506964	0	76.3	SNP_Axiom
6	AX_84240562	1.7	76.3	SNP_Axiom
6	CG0287o2	1.6	78	SNP_CG
6	ORS699	1.3	79.6	SSR_or_INDEL
6	ORS678	2.6	80.9	SSR_or_INDEL
6	ORS483	----	83.5	SSR_or_INDEL
7	ORS1259	2.2	0	SSR_or_INDEL
7	AX_84242311	2.3	2.2	SNP_Axiom
7	CG1119i1	2.5	4.5	SNP_CG
7	AX_84361660	7.7	7	SNP_Axiom
7	AX_84266510	13.6	14.7	SNP_Axiom
7	ORS400	3.1	28.3	SSR_or_INDEL
7	AX_84251646	7.5	31.4	SNP_Axiom
7	AX_84217198	1.9	38.9	SNP_Axiom
7	ORS331	1.7	40.8	SSR_or_INDEL
7	ORS460	5.4	42.5	SSR_or_INDEL
7	AX_84261052	2	47.9	SNP_Axiom
7	AX_84228612	0.7	49.9	SNP_Axiom
7	AX_84233416	0.3	50.6	SNP_Axiom
7	AX_84322136	0.2	50.9	SNP_Axiom
7	AX_84217506	0.6	51.1	SNP_Axiom
7	AX_84349247	0.3	51.7	SNP_Axiom
7	AX_84270967	0.4	52	SNP_Axiom
7	AX_84482464	0.2	52.4	SNP_Axiom
7	AX_84325582	0.2	52.6	SNP_Axiom
7	AX_84322542	0.8	52.8	SNP_Axiom
7	AX_84364854	0.2	53.6	SNP_Axiom
7	AX_84268581	1.6	53.8	SNP_Axiom
7	AX_84293881	1.1	55.4	SNP_Axiom
7	AX_84213828	1.1	56.5	SNP_Axiom
7	ORS966	2.9	57.6	SSR_or_INDEL
7	AX_84569335	0.6	60.5	SNP_Axiom
7	AX_84314380	2.4	61.1	SNP_Axiom
7	AX_84339681	2	63.5	SNP_Axiom
7	AX_84226436	11.1	65.5	SNP_Axiom
7	AX_84512623	0.9	76.6	SNP_Axiom
7	AX_84372612	0.2	77.5	SNP_Axiom
7	AX_84302194	3.9	77.7	SNP_Axiom
7	AX_84287882	1.8	81.6	SNP_Axiom
7	CG0449o1	1.1	83.4	SNP_CG
7	ORS814	8.2	84.5	SSR_or_INDEL
7	CG0744o1	1.5	92.7	SNP_CG
7	AX_84274498	----	94.2	SNP_Axiom
8	ssu063	19.5	0	SSR_or_INDEL
8	ssu136	40.5	19.5	SSR_or_INDEL
8	AX_84363429	6.6	60	SNP_Axiom
8	AX_84336833	1.7	66.6	SNP_Axiom
8	AX_84470837	1.3	68.3	SNP_Axiom
8	AX_84312879	0.4	69.6	SNP_Axiom
8	AX_84556058	1.2	70	SNP_Axiom
8	AX_84460272	1.8	71.2	SNP_Axiom
8	AX_84278831	3	73	SNP_Axiom
8	SSL412	0	76	SSR_or_INDEL
8	ORS166	5.6	76	SSR_or_INDEL
8	Pl2	10.9	81.6	phenotypic
8	AX_84214841	4.9	92.5	SNP_Axiom
8	CG1123o3	0	97.4	SNP_CG
8	CG1124o1	0	97.4	SNP_CG
8	CG1125o1	0	97.4	SNP_CG
8	CG0383o3	1.7	97.4	SNP_CG
8	AX_84251042	1.1	99.1	SNP_Axiom
8	AX_84577260	0.9	100.2	SNP_Axiom
8	AX_84436473	1.4	101.1	SNP_Axiom
8	AX_84419532	0.7	102.5	SNP_Axiom
8	AX_84331527	0.7	103.2	SNP_Axiom
8	AX_84217108	1.3	103.9	SNP_Axiom
8	CG1321i1	1	105.2	SNP_CG
8	CG0388i1	0.7	106.2	SNP_CG
8	AX_84336803	1.4	106.9	SNP_Axiom
8	AX_84286942	9.8	108.3	SNP_Axiom
8	CG0660o1	3.9	118.1	SNP_CG
8	ORS449	0.9	122	SSR_or_INDEL
8	SSL204	0.6	122.9	SSR_or_INDEL
8	CG0355o2	0	123.5	SNP_CG
8	CG0823o1	1.7	123.5	SNP_CG
8	ORS070	0.7	125.2	SSR_or_INDEL
8	CG0919o2	0.4	125.9	SNP_CG
8	CG0346o1	2.4	126.3	SNP_CG
8	AX_84214785	0.4	128.7	SNP_Axiom
8	AX_84235712	1	129.1	SNP_Axiom
8	AX_84290415	1.4	130.1	SNP_Axiom
8	AX_84293778	1.5	131.5	SNP_Axiom
8	ORS243	1.5	133	SSR_or_INDEL
8	AX_84392488	0.3	134.5	SNP_Axiom
8	AX_84265886	0.3	134.8	SNP_Axiom
8	AX_84223377	1.8	135.1	SNP_Axiom
8	CG0674o1	2.2	136.9	SNP_CG
8	CG0394i1	1	139.1	SNP_CG
8	AX_84221067	1.1	140.1	SNP_Axiom
8	AX_84279413	3.7	141.2	SNP_Axiom
8	CG0613o1	0.5	144.9	SNP_CG
8	CG0249o1	1.2	145.4	SNP_CG
8	ORS1013	0.9	146.6	SSR_or_INDEL
8	CG0219o1	1	147.5	SNP_CG
8	ORS624	3.4	148.5	SSR_or_INDEL
8	ha503	1.8	151.9	SSR_or_INDEL
8	AX_84235310	----	153.7	SNP_Axiom
9	ORS442	3.2	0	SSR_or_INDEL
9	AX_84218354	0.7	3.2	SNP_Axiom
9	AX_84446005	0.5	3.9	SNP_Axiom
9	AX_84284155	4.8	4.4	SNP_Axiom
9	AX_84270738	2.2	9.2	SNP_Axiom
9	AX_84230162	0.4	11.4	SNP_Axiom
9	AX_84309561	7.7	11.8	SNP_Axiom
9	AX_84503333	4	19.5	SNP_Axiom
9	AX_84333968	4.4	23.5	SNP_Axiom
9	AX_84475892	2.2	27.9	SNP_Axiom
9	SSL012	4.8	30.1	SSR_or_INDEL
9	CG0357i2	2	34.9	SNP_CG
9	AX_84293351	1.4	36.9	SNP_Axiom
9	AX_84390930	2.3	38.3	SNP_Axiom
9	AX_84304058	0.3	40.6	SNP_Axiom
9	AX_84215952	0.7	40.9	SNP_Axiom
9	AX_84216121	6.6	41.6	SNP_Axiom
9	AX_84222968	0.9	48.2	SNP_Axiom
9	AX_84367666	1.3	49.1	SNP_Axiom
9	AX_84231806	1.8	50.4	SNP_Axiom
9	CG0978o2	0	52.2	SNP_CG
9	CG0659i1	1.8	52.2	SNP_CG
9	CG0979o1	3.5	54	SNP_CG
9	CG0921o1	1.9	57.5	SNP_CG
9	AX_84226006	1.1	59.4	SNP_Axiom
9	AX_84234683	11.3	60.5	SNP_Axiom
9	AX_84275975	4.4	71.8	SNP_Axiom
9	AX_84241437	0.4	76.2	SNP_Axiom
9	AX_84250608	0.8	76.6	SNP_Axiom
9	SSL053	1.4	77.4	SSR_or_INDEL
9	SSL424b	1.5	78.8	SSR_or_INDEL
9	ORS510	3	80.3	SSR_or_INDEL
9	AX_84243558	3.7	83.3	SNP_Axiom
9	SSL125	6.2	87	SSR_or_INDEL
9	AX_84247467	0.2	93.2	SNP_Axiom
9	AX_84316712	0.2	93.4	SNP_Axiom
9	AX_84510080	3.3	93.6	SNP_Axiom
9	CG0122i1	5.3	96.9	SNP_CG
9	AX_84240568	2.5	102.2	SNP_Axiom
9	AX_84372233	0.5	104.7	SNP_Axiom
9	AX_84270037	16	105.2	SNP_Axiom
9	AX_84265639	5.5	121.2	SNP_Axiom
9	ORS199	2.6	126.7	SSR_or_INDEL
9	AX_84338898	4.2	129.3	SNP_Axiom
9	AX_84543361	1.6	133.5	SNP_Axiom
9	AX_84356755	0.7	135.1	SNP_Axiom
9	AX_84307553	1.1	135.8	SNP_Axiom
9	AX_84340103	----	136.9	SNP_Axiom
10	AX_84405106	0.9	0	SNP_Axiom
10	AX_84244933	2.8	0.9	SNP_Axiom
10	AX_84582839	2.6	3.7	SNP_Axiom
10	AX_84535588	0.2	6.3	SNP_Axiom
10	AX_84219452	1.3	6.5	SNP_Axiom
10	AX_84497620	2.5	7.8	SNP_Axiom
10	CG0457o1	3.7	10.3	SNP_CG
10	CG1110i1	4.2	14	SNP_CG
10	CG1110o1	15.5	18.2	SNP_CG
10	ORS691	3.3	33.7	SSR_or_INDEL
10	AX_84516749	1.1	37	SNP_Axiom
10	AX_84230629	3.6	38.1	SNP_Axiom
10	AX_84257368	2	41.7	SNP_Axiom
10	ORS1048	1.7	43.7	SSR_or_INDEL
10	AX_84274231	1.5	45.4	SNP_Axiom
10	ORS818	2.8	46.9	SSR_or_INDEL
10	AX_84216218	0.4	49.7	SNP_Axiom
10	AX_84222408	0.6	50.1	SNP_Axiom
10	AX_84339300	0.2	50.7	SNP_Axiom
10	AX_84263289	0.2	50.9	SNP_Axiom
10	AX_84259701	0.4	51.1	SNP_Axiom
10	AX_84468351	0.2	51.5	SNP_Axiom
10	AX_84317275	0.2	51.7	SNP_Axiom
10	AX_84295384	0.4	51.9	SNP_Axiom
10	AX_84236723	1.1	52.3	SNP_Axiom
10	HT189	1.1	53.4	SSR_or_INDEL
10	AX_84244057	0.7	54.5	SNP_Axiom
10	AX_84323225	0.2	55.2	SNP_Axiom
10	AX_84256976	0.2	55.4	SNP_Axiom
10	AX_84384153	0.7	55.6	SNP_Axiom
10	CG0103o1	0	56.3	SNP_CG
10	SSL003	7.3	56.3	SSR_or_INDEL
10	ORS684	2.5	63.6	SSR_or_INDEL
10	HT201	0.8	66.1	SSR_or_INDEL
10	CG1048o1	2.6	66.9	SNP_CG
10	AX_84263525	2.1	69.5	SNP_Axiom
10	SSL039	3.7	71.6	SSR_or_INDEL
10	SSL288	3.5	75.3	SSR_or_INDEL
10	ORS1129	3.2	78.8	SSR_or_INDEL
10	SSL225b	0	82	SSR_or_INDEL
10	ORS595	1.9	82	SSR_or_INDEL
10	AX_84584945	1.1	83.9	SNP_Axiom
10	AX_84224205	0.5	85	SNP_Axiom
10	AX_84232390	0.3	85.5	SNP_Axiom
10	SSL274b	0.3	85.8	SSR_or_INDEL
10	CG0250i1	0.7	86.1	SNP_CG
10	CG0455o4	0.5	86.8	SNP_CG
10	CG0092i1	0.3	87.3	SNP_CG
10	CG0877i1	0.6	87.6	SNP_CG
10	SSL200a	0.3	88.2	SSR_or_INDEL
10	H274T7	0.3	88.5	SSR_or_INDEL
10	ORS437	0.2	88.8	SSR_or_INDEL
10	ORS591	0.7	89	SSR_or_INDEL
10	ORS779	0.9	89.7	SSR_or_INDEL
10	SSL365	1	90.6	SSR_or_INDEL
10	AX_84255131	0.2	91.6	SNP_Axiom
10	AX_84234366	0.5	91.8	SNP_Axiom
10	AX_84230386	1.8	92.3	SNP_Axiom
10	AX_84259803	0.2	94.1	SNP_Axiom
10	AX_84218719	0.2	94.3	SNP_Axiom
10	AX_84229301	1.6	94.5	SNP_Axiom
10	CG0275i1	6.3	96.1	SNP_CG
10	CG0650	7.5	102.4	SNP_CG
10	ramif	2.5	109.9	phenotypic
10	CG0335o2	1.5	112.4	SNP_CG
10	AX_84284864	0.5	113.9	SNP_Axiom
10	AX_84348325	0.2	114.4	SNP_Axiom
10	AX_84226459	0.3	114.6	SNP_Axiom
10	AX_84282614	0.5	114.9	SNP_Axiom
10	AX_84323299	0.4	115.4	SNP_Axiom
10	AX_84598176	0.2	115.8	SNP_Axiom
10	AX_84437708	0.7	116	SNP_Axiom
10	AX_84350028	0.4	116.7	SNP_Axiom
10	AX_84276187	4	117.1	SNP_Axiom
10	AX_84487761	0.8	121.1	SNP_Axiom
10	AX_84232545	1.1	121.9	SNP_Axiom
10	SSL262	2.3	123	SSR_or_INDEL
10	ORS889	1.5	125.3	SSR_or_INDEL
10	AX_84255703	2	126.8	SNP_Axiom
10	AX_84362327	6.2	128.8	SNP_Axiom
10	ORS541a	11.6	135	SSR_or_INDEL
10	AX_84497218	2.3	146.6	SNP_Axiom
10	AX_84508892	----	148.9	SNP_Axiom
11	AX_84217762	2.6	0	SNP_Axiom
11	AX_84284157	7.7	2.6	SNP_Axiom
11	AX_84381040	0.7	10.3	SNP_Axiom
11	AX_84387633	0.5	11	SNP_Axiom
11	AX_84240419	3.8	11.5	SNP_Axiom
11	AX_84258224	13.6	15.3	SNP_Axiom
11	AX_84228299	6.9	28.9	SNP_Axiom
11	AX_84299695	0.3	35.8	SNP_Axiom
11	AX_84215950	1.1	36.1	SNP_Axiom
11	AX_84304157	0.2	37.2	SNP_Axiom
11	AX_84391954	0.2	37.4	SNP_Axiom
11	AX_84289201	0.6	37.6	SNP_Axiom
11	AX_84485633	1.7	38.2	SNP_Axiom
11	AX_84222265	0.8	39.9	SNP_Axiom
11	AX_84247310	0.9	40.7	SNP_Axiom
11	AX_84216779	0.2	41.6	SNP_Axiom
11	AX_84241289	0.9	41.8	SNP_Axiom
11	AX_84228322	0.5	42.7	SNP_Axiom
11	AX_84278090	1.7	43.2	SNP_Axiom
11	AX_84256145	0.2	44.9	SNP_Axiom
11	AX_84236017	2.1	45.1	SNP_Axiom
11	AX_84244005	1.7	47.2	SNP_Axiom
11	CG0923o3	2.3	48.9	SNP_CG
11	CG0331o2	3.2	51.2	SNP_CG
11	ORS686	6.2	54.4	SSR_or_INDEL
11	CG0003o2	1.8	60.6	SNP_CG
11	CG0535o1	2	62.4	SNP_CG
11	AX_84221475	0.7	64.4	SNP_Axiom
11	AX_84215527	0.2	65.1	SNP_Axiom
11	AX_84461391	4.3	65.3	SNP_Axiom
11	SSL244	2.8	69.6	SSR_or_INDEL
11	ORS1146	0.4	72.4	SSR_or_INDEL
11	CG1225i1	5.1	72.8	SNP_CG
11	CG0887i1	1.6	77.9	SNP_CG
11	AX_84229015	4	79.5	SNP_Axiom
11	AX_84214598	1.1	83.5	SNP_Axiom
11	AX_84307619	8.9	84.6	SNP_Axiom
11	AX_84222323	0.5	93.5	SNP_Axiom
11	AX_84459659	4.8	94	SNP_Axiom
11	SSL070	1	98.8	SSR_or_INDEL
11	CG1257o3	1.7	99.8	SNP_CG
11	AX_84236269	0.7	101.5	SNP_Axiom
11	AX_84289748	0.6	102.2	SNP_Axiom
11	AX_84331954	0.8	102.8	SNP_Axiom
11	AX_84227698	1.3	103.6	SNP_Axiom
11	AX_84570256	0.3	104.9	SNP_Axiom
11	AX_84234080	4.7	105.2	SNP_Axiom
11	AX_84344413	2	109.9	SNP_Axiom
11	AX_84341589	4.4	111.9	SNP_Axiom
11	AX_84415906	4.1	116.3	SNP_Axiom
11	AX_84231441	3.5	120.4	SNP_Axiom
11	AX_84364004	0.2	123.9	SNP_Axiom
11	AX_84373442	3	124.1	SNP_Axiom
11	AX_84257355	2	127.1	SNP_Axiom
11	CG0069o4	0.2	129.1	SNP_CG
11	CG0069i1	----	129.3	SNP_CG
12	SSL030	23	0	SSR_or_INDEL
12	AX_84574631	4.6	23	SNP_Axiom
12	CG0363i1	1.6	27.6	SNP_CG
12	CG0777o1	0.2	29.2	SNP_CG
12	CG1042i1	0.3	29.4	SNP_CG
12	ORS778	0.7	29.7	SSR_or_INDEL
12	AX_84301621	1.6	30.4	SNP_Axiom
12	CG0959o3	0	32	SNP_CG
12	CG0959o1	7.3	32	SNP_CG
12	SSL268	4	39.3	SSR_or_INDEL
12	AX_84564600	0.4	43.3	SNP_Axiom
12	AX_84467389	0.7	43.7	SNP_Axiom
12	AX_84430794	2.1	44.4	SNP_Axiom
12	AX_84293299	0.4	46.5	SNP_Axiom
12	AX_84231950	0.6	46.9	SNP_Axiom
12	AX_84315509	1	47.5	SNP_Axiom
12	AX_84436837	0.6	48.5	SNP_Axiom
12	AX_84398320	0.2	49.1	SNP_Axiom
12	AX_84269704	1.1	49.3	SNP_Axiom
12	CG0255i1	4.4	50.4	SNP_CG
12	AX_84248235	0.8	54.8	SNP_Axiom
12	AX_84220559	1.5	55.6	SNP_Axiom
12	AX_84554327	1.1	57.1	SNP_Axiom
12	CG0712o3	4.1	58.2	SNP_CG
12	CG0464i1	0.3	62.3	SNP_CG
12	CG0401o2	2.2	62.6	SNP_CG
12	ORS767	6.2	64.8	SSR_or_INDEL
12	AX_84516499	4.4	71	SNP_Axiom
12	AX_84243805	17.2	75.4	SNP_Axiom
12	CG0347o1	1.6	92.6	SNP_CG
12	CG0819o2	0	94.2	SNP_CG
12	CG0819o1	15.3	94.2	SNP_CG
12	AX_84569283	0.2	109.5	SNP_Axiom
12	AX_84428679	3.1	109.7	SNP_Axiom
12	CG0745o1	2.4	112.8	SNP_CG
12	ORS502	----	115.2	SSR_or_INDEL
13	ORS673	13	0	SSR_or_INDEL
13	AX_84410383	5.1	13	SNP_Axiom
13	CG0352o2	0.2	18.1	SNP_CG
13	CG0352o1	1.9	18.3	SNP_CG
13	CG0267o1	1.5	20.2	SNP_CG
13	SSL333	0	21.7	SSR_or_INDEL
13	SSL084	1.4	21.7	SSR_or_INDEL
13	AX_84225490	2.2	23.1	SNP_Axiom
13	AX_84251863	1.3	25.3	SNP_Axiom
13	X164E11T7	2.9	26.6	SSR_or_INDEL
13	CG0859i2	0.9	29.5	SNP_CG
13	CG0868o1	1.3	30.4	SNP_CG
13	AX_84465350	0.3	31.7	SNP_Axiom
13	AX_84277032	3	32	SNP_Axiom
13	AX_84286897	3.4	35	SNP_Axiom
13	CG0887o1	2.1	38.4	SNP_CG
13	AX_84223866	1.7	40.5	SNP_Axiom
13	AX_84294328	0.2	42.2	SNP_Axiom
13	AX_84303872	0.9	42.4	SNP_Axiom
13	AX_84418931	4	43.3	SNP_Axiom
13	AX_84276222	0.4	47.3	SNP_Axiom
13	AX_84423268	0.2	47.7	SNP_Axiom
13	AX_84354001	0.4	47.9	SNP_Axiom
13	AX_84219490	0.7	48.3	SNP_Axiom
13	AX_84219920	0.2	49	SNP_Axiom
13	AX_84573473	11.1	49.2	SNP_Axiom
13	AX_84469282	4.7	60.3	SNP_Axiom
13	CG0896o1	2.7	65	SNP_CG
13	AX_84255754	3.8	67.7	SNP_Axiom
13	AX_84322221	0.2	71.5	SNP_Axiom
13	AX_84255329	2.8	71.7	SNP_Axiom
13	AX_84512948	4.5	74.5	SNP_Axiom
13	SSL248	2.9	79	SSR_or_INDEL
13	SSL212L2	15.3	81.9	SSR_or_INDEL
13	ORS511	1.8	97.2	SSR_or_INDEL
13	CG0018i1	2.1	99	SNP_CG
13	HQ222362_ssr11	0.5	101.1	SSR_or_INDEL
13	HQ222362_ssr18	3.6	101.6	SSR_or_INDEL
13	restor	4.3	105.2	phenotypic
13	ORS630	3.2	109.5	SSR_or_INDEL
13	AX_84277970	0.9	112.7	SNP_Axiom
13	AX_84268889	6.3	113.6	SNP_Axiom
13	RGC257	0.9	119.9	RGC
13	HQ222361_ssr1	1.5	120.8	SSR_or_INDEL
13	HQ222361_ssr2	3.7	122.3	SSR_or_INDEL
13	AX_84251182	2.9	126	SNP_Axiom
13	Pl5	11.7	128.9	phenotypic
13	ORS799	----	140.6	SSR_or_INDEL
14	AX_84268762	2.4	0	SNP_Axiom
14	CG0747i1	3.2	2.4	SNP_CG
14	AX_84394407	0.7	5.6	SNP_Axiom
14	AX_84516709	0.3	6.3	SNP_Axiom
14	AX_84230033	7	6.6	SNP_Axiom
14	AX_84530936	0.7	13.6	SNP_Axiom
14	AX_84414353	0.7	14.3	SNP_Axiom
14	AX_84388924	15.4	15	SNP_Axiom
14	CG1031o1	2.1	30.4	SNP_CG
14	ORS434	1.8	32.5	SSR_or_INDEL
14	ORS391	2.2	34.3	SSR_or_INDEL
14	HQ222361_ssr5b	1.3	36.5	SSR_or_INDEL
14	CG0802i1	0	37.8	SNP_CG
14	CG0624o2	0	37.8	SNP_CG
14	CG0376o1	1.1	37.8	SNP_CG
14	AX_84213640	0.2	38.9	SNP_Axiom
14	AX_84296665	0.4	39.1	SNP_Axiom
14	AX_84244880	0.2	39.5	SNP_Axiom
14	AX_84271731	1.1	39.7	SNP_Axiom
14	AX_84242314	0.2	40.8	SNP_Axiom
14	AX_84219593	1.7	41	SNP_Axiom
14	SSL020	1.4	42.7	SSR_or_INDEL
14	CG0598o1	0	44.1	SNP_CG
14	CG0484o1	3.5	44.1	SNP_CG
14	SSL206a	1.2	47.6	SSR_or_INDEL
14	CG0167i1	0	48.8	SNP_CG
14	CG0395i1	0	48.8	SNP_CG
14	CG1221i3	0	48.8	SNP_CG
14	CG0803i2	0	48.8	SNP_CG
14	CG0167o1	3.2	48.8	SNP_CG
14	AX_84242284	2.3	52	SNP_Axiom
14	CG1298o1	0	54.3	SNP_CG
14	CG1248o1	1.3	54.3	SNP_CG
14	AX_84298384	1.1	55.6	SNP_Axiom
14	AX_84530440	1.2	56.7	SNP_Axiom
14	AX_84480894	4.6	57.9	SNP_Axiom
14	CG0508i1	0	62.5	SNP_CG
14	CG0272i1	8.2	62.5	SNP_CG
14	SSL206l2	7.8	70.7	SSR_or_INDEL
14	ORS1079	2.3	78.5	SSR_or_INDEL
14	CG0106i2	0	80.8	SNP_CG
14	CG0415o1	0	80.8	SNP_CG
14	CG0976i3	0	80.8	SNP_CG
14	SSL206c	0	80.8	SSR_or_INDEL
14	CG0117o1	1.8	80.8	SNP_CG
14	ORS782	0.8	82.6	SSR_or_INDEL
14	ORS682	4.6	83.4	SSR_or_INDEL
14	ORS469a	7.8	88	SSR_or_INDEL
14	SSL206l1	26.6	95.8	SSR_or_INDEL
14	CG0929o3	----	122.4	SNP_CG
15	CG0340o1	0	0	SNP_CG
15	CG0340o2	12.6	0	SNP_CG
15	AX_84444679	17.1	12.6	SNP_Axiom
15	AX_84424988	5.5	29.7	SNP_Axiom
15	CG0676o4	9.6	35.2	SNP_CG
15	CG0714o1	0.2	44.8	SNP_CG
15	CG0430i1	0.8	45	SNP_CG
15	ORS007	0.5	45.8	SSR_or_INDEL
15	AX_84218169	0.5	46.3	SNP_Axiom
15	AX_84292460	0.4	46.8	SNP_Axiom
15	AX_84225087	0.4	47.2	SNP_Axiom
15	AX_84222349	0.2	47.6	SNP_Axiom
15	AX_84222278	0.6	47.8	SNP_Axiom
15	CG0908i1	0.3	48.4	SNP_CG
15	CG0766i1	1	48.7	SNP_CG
15	ORS121	1.7	49.7	SSR_or_INDEL
15	ORS679	3.8	51.4	SSR_or_INDEL
15	ORS008	10.5	55.2	SSR_or_INDEL
15	CG0617o1	2	65.7	SNP_CG
15	CG0027o2	5.7	67.7	SNP_CG
15	AX_84539874	8.6	73.4	SNP_Axiom
15	AX_84253871	1.1	82	SNP_Axiom
15	AX_84224186	2.5	83.1	SNP_Axiom
15	AX_84236162	0.3	85.6	SNP_Axiom
15	AX_84241137	0.2	85.9	SNP_Axiom
15	AX_84296616	0.3	86.1	SNP_Axiom
15	AX_84302517	1.1	86.4	SNP_Axiom
15	AX_84240983	11.5	87.5	SNP_Axiom
15	AX_84472791	0.5	99	SNP_Axiom
15	AX_84257356	0.7	99.5	SNP_Axiom
15	AX_84220436	2.2	100.2	SNP_Axiom
15	ORS668	1.5	102.4	SSR_or_INDEL
15	CG1295o2	0.3	103.9	SNP_CG
15	CG0338i1	1.2	104.2	SNP_CG
15	CG1280i3	1.5	105.4	SNP_CG
15	AX_84336808	1.1	106.9	SNP_Axiom
15	AX_84227509	0.6	108	SNP_Axiom
15	AX_84583996	0.2	108.6	SNP_Axiom
15	AX_84263494	1.2	108.8	SNP_Axiom
15	AX_84230608	7.8	110	SNP_Axiom
15	CG0112i2	7.9	117.8	SNP_CG
15	CG1862h1	2.3	125.7	SNP_CG
15	CG0263i1	----	128	SNP_CG
16	AX_84230737	6.4	0	SNP_Axiom
16	AX_84324120	3.4	6.4	SNP_Axiom
16	AX_84310265	1.3	9.8	SNP_Axiom
16	AX_84248186	2	11.1	SNP_Axiom
16	CG0491i2	6.1	13.1	SNP_CG
16	ORS397	4.6	19.2	SSR_or_INDEL
16	AX_84320529	2.1	23.8	SNP_Axiom
16	CG0738o3	1.9	25.9	SNP_CG
16	CG1289o1	1.6	27.8	SNP_CG
16	CG0204o1	3.5	29.4	SNP_CG
16	AX_84321962	1.8	32.9	SNP_Axiom
16	AX_84582337	3.7	34.7	SNP_Axiom
16	AX_84311313	1.8	38.4	SNP_Axiom
16	ORS407	1.8	40.2	SSR_or_INDEL
16	CG0975i1	4.1	42	SNP_CG
16	AX_84469271	3.1	46.1	SNP_Axiom
16	AX_84338488	2.6	49.2	SNP_Axiom
16	SSL089	2.5	51.8	SSR_or_INDEL
16	CG0778o1	2.1	54.3	SNP_CG
16	AX_84297386	0.4	56.4	SNP_Axiom
16	AX_84352166	0.8	56.8	SNP_Axiom
16	AX_84292849	3	57.6	SNP_Axiom
16	AX_84223487	9	60.6	SNP_Axiom
16	CG1268o3	4.7	69.6	SNP_CG
16	AX_84351259	1.1	74.3	SNP_Axiom
16	AX_84386452	0.9	75.4	SNP_Axiom
16	AX_84263787	0.3	76.3	SNP_Axiom
16	AX_84264252	0.2	76.6	SNP_Axiom
16	AX_84449831	0.7	76.8	SNP_Axiom
16	AX_84242127	0.5	77.5	SNP_Axiom
16	AX_84217351	1.4	78	SNP_Axiom
16	AX_84337258	2.4	79.4	SNP_Axiom
16	AX_84256912	0.5	81.8	SNP_Axiom
16	AX_84228179	0.2	82.3	SNP_Axiom
16	AX_84233503	1.6	82.5	SNP_Axiom
16	AX_84248487	3	84.1	SNP_Axiom
16	AX_84227015	5.1	87.1	SNP_Axiom
16	AX_84223896	0.2	92.2	SNP_Axiom
16	AX_84593077	0.2	92.4	SNP_Axiom
16	AX_84226361	0.2	92.6	SNP_Axiom
16	AX_84224256	0.3	92.8	SNP_Axiom
16	AX_84259833	1.1	93.1	SNP_Axiom
16	AX_84216128	0.2	94.2	SNP_Axiom
16	AX_84446568	2	94.4	SNP_Axiom
16	ORS750	2.5	96.4	SSR_or_INDEL
16	CG0898o1	1.2	98.9	SNP_CG
16	CG0409o1	0.2	100.1	SNP_CG
16	SSL022	4	100.3	SSR_or_INDEL
16	ORS334	6	104.3	SSR_or_INDEL
16	ORS1130b	3.4	110.3	SSR_or_INDEL
16	AX_84238391	0.2	113.7	SNP_Axiom
16	AX_84508745	0.4	113.9	SNP_Axiom
16	AX_84522408	0.4	114.3	SNP_Axiom
16	AX_84233535	0.7	114.7	SNP_Axiom
16	AX_84324529	2.4	115.4	SNP_Axiom
16	SSL379	4.6	117.8	SSR_or_INDEL
16	CG0976i1	1.3	122.4	SNP_CG
16	AX_84298287	1.4	123.7	SNP_Axiom
16	AX_84282556	2.6	125.1	SNP_Axiom
16	AX_84311275	3.1	127.7	SNP_Axiom
16	CG0847o2	0	130.8	SNP_CG
16	CG0847o1	1.2	130.8	SNP_CG
16	AX_84415425	0.4	132	SNP_Axiom
16	AX_84225171	1.5	132.4	SNP_Axiom
16	AX_84576148	2.9	133.9	SNP_Axiom
16	AX_84544999	0.8	136.8	SNP_Axiom
16	AX_84450670	4	137.6	SNP_Axiom
16	AX_84302317	2	141.6	SNP_Axiom
16	AX_84220204	0.7	143.6	SNP_Axiom
16	AX_84587436	0.2	144.3	SNP_Axiom
16	AX_84316338	0.5	144.5	SNP_Axiom
16	AX_84235250	2.4	145	SNP_Axiom
16	CG0566o1	7.7	147.4	SNP_CG
16	AX_84316837	----	155.1	SNP_Axiom
17	AX_84605161	20.6	0	SNP_Axiom
17	CG0429i1	0	20.6	SNP_CG
17	CG0429i2	0	20.6	SNP_CG
17	CG0429o1	17.3	20.6	SNP_CG
17	ORS735	2.2	37.9	SSR_or_INDEL
17	CG0855i1	0	40.1	SNP_CG
17	CG0651o1	2.1	40.1	SNP_CG
17	CG1867q1	0	42.2	SNP_CG
17	CG0041i1	0.9	42.2	SNP_CG
17	ORS1241b	0.6	43.1	SSR_or_INDEL
17	CG0990o2	0.6	43.7	SNP_CG
17	CG0269o1	7.5	44.3	SNP_CG
17	CG1252o1	2.8	51.8	SNP_CG
17	CG0243i1	0	54.6	SNP_CG
17	CG0243o1	4.7	54.6	SNP_CG
17	CG0789o2	9.8	59.3	SNP_CG
17	ORS988	1.6	69.1	SSR_or_INDEL
17	AX_84476588	0.5	70.7	SNP_Axiom
17	AX_84244596	0.5	71.2	SNP_Axiom
17	AX_84214604	2	71.7	SNP_Axiom
17	AX_84346041	0.7	73.7	SNP_Axiom
17	AX_84506336	2.4	74.4	SNP_Axiom
17	ORS297	6	76.8	SSR_or_INDEL
17	CG0342o1	3.5	82.8	SNP_CG
17	AX_84229671	4.2	86.3	SNP_Axiom
17	AX_84310249	1.5	90.5	SNP_Axiom
17	AX_84506584	0.4	92	SNP_Axiom
17	AX_84350203	0.2	92.4	SNP_Axiom
17	AX_84581778	1.6	92.6	SNP_Axiom
17	AX_84356804	2.7	94.2	SNP_Axiom
17	CG0821o1	3.5	96.9	SNP_CG
17	CG0465o2	8.3	100.4	SNP_CG
17	SSL400	19	108.7	SSR_or_INDEL
17	AX_84545047	----	127.7	SNP_Axiom
